# Supplementary material for: The rumen microbial metagenome associated with high methane production in cattle
Source: BMC Genomics. 2015 Oct 23;16:839. doi: 10.1186/s12864-015-2032-0 (PMC4619255; doi:10.1186/s12864-015-2032-0)
Supplement: Additional file 3: Table S3. — KEGG dataset in order of average gene abundance. (XLSX 1400 kb) [file 12864_2015_2032_MOESM3_ESM.xlsx]

## Sheet: Incidence
		Supplementary Table T3				Animal…	617099	455596	832733	670318	639756	666310	937451	442227	Incidence %								Re-ordered
		Average incidence %				Reads….	AA/Conc		AA/Med		L/Conc		L/Med		AA/Conc		AA/Med		L/Conc		L/Med		LOW				HIGH
KEGG Orthologue	Name	Low methane	High methane	Average incidence	Ratio	P value	Low	High	Low	High	Low	High	Low	High	Low	High	Low	High	Low	High	Low	High	Low	Low	Low	Low	High	High	High	High
K01980	23S ribosomal RNA	12.4003	11.9481	12.1742	0.963538	0.897348	72796	79946	137885	47394	63362	68833	106329	56800	11.7965	17.5476	16.5581	7.07038	9.90409	10.3305	11.3424	12.8441	11.7965	16.5581	9.90409	11.3424	17.5476	7.07038	10.3305	12.8441
K01977	16S ribosomal RNA	7.81323	7.59452	7.70388	0.972007	0.921555	45873	51109	87229	30536	39817	43629	66751	35629	7.43365	11.2181	10.475	4.55545	6.22378	6.54785	7.12048	8.05672	7.43365	10.475	6.22378	7.12048	11.2181	4.55545	6.54785	8.05672
K03046	DNA-directed RNA polymerase subunit beta' [EC:2.7.7.6]	1.37181	1.35106	1.36144	0.98488	0.925671	7895	8401	10755	6140	9241	9129	13798	5635	1.27937	1.84396	1.29153	0.915983	1.44446	1.37008	1.47186	1.27423	1.27937	1.29153	1.44446	1.47186	1.84396	0.915983	1.37008	1.27423
K03737	putative pyruvate-flavodoxin oxidoreductase [EC:1.2.7.-]	1.21801	1.2763	1.24716	1.04785	0.840904	6090	7789	6582	5945	8437	8733	16649	5298	0.986876	1.70963	0.790409	0.886892	1.31878	1.31065	1.77599	1.19803	0.986876	0.790409	1.31878	1.77599	1.70963	0.886892	1.31065	1.19803
K03043	DNA-directed RNA polymerase subunit beta [EC:2.7.7.6]	1.25298	1.20322	1.2281	0.960288	0.781972	6991	7145	9706	5882	8649	8058	12764	5120	1.13288	1.56828	1.16556	0.877494	1.35192	1.20935	1.36156	1.15778	1.13288	1.16556	1.35192	1.36156	1.56828	0.877494	1.20935	1.15778
K02358	elongation factor EF-Tu [EC:3.6.5.3]	1.19345	1.25563	1.22454	1.0521	0.786841	6623	7660	10473	5629	7534	7939	11861	5793	1.07325	1.68131	1.25767	0.839751	1.17764	1.19149	1.26524	1.30996	1.07325	1.25767	1.17764	1.26524	1.68131	0.839751	1.19149	1.30996
K02355	elongation factor EF-G [EC:3.6.5.3]	1.26308	0.99998	1.13153	0.791703	0.136404	7295	5539	9128	6023	8538	6935	13494	3736	1.18214	1.21577	1.09615	0.898529	1.33457	1.04081	1.43944	0.844815	1.18214	1.09615	1.33457	1.43944	1.21577	0.898529	1.04081	0.844815
K01006	pyruvate,orthophosphate dikinase [EC:2.7.9.1]	0.958077	0.894567	0.926322	0.933711	0.73303	5018	5351	6673	4093	6204	6569	11700	3570	0.81316	1.17451	0.801337	0.610606	0.969745	0.985877	1.24807	0.807278	0.81316	0.801337	0.969745	1.24807	1.17451	0.610606	0.985877	0.807278
K01610	phosphoenolpyruvate carboxykinase (ATP) [EC:4.1.1.49]	0.863516	0.846503	0.85501	0.980298	0.905938	5056	5320	5854	4520	5543	5046	9987	3479	0.819317	1.1677	0.702986	0.674307	0.866424	0.757305	1.06534	0.7867	0.819317	0.702986	0.866424	1.06534	1.1677	0.674307	0.757305	0.7867
K04043	molecular chaperone DnaK	0.80666	0.872966	0.839813	1.0822	0.589032	4205	4903	5874	4296	5492	5615	9200	4122	0.681414	1.07617	0.705388	0.64089	0.858452	0.842701	0.981385	0.9321	0.681414	0.705388	0.858452	0.981385	1.07617	0.64089	0.842701	0.9321
K01847	methylmalonyl-CoA mutase [EC:5.4.99.2]	0.661544	0.57045	0.615997	0.862301	0.666733	3525	3363	2176	3612	5392	3876	9101	1871	0.571221	0.738154	0.261308	0.538849	0.842821	0.581711	0.970824	0.423086	0.571221	0.261308	0.842821	0.970824	0.738154	0.538849	0.581711	0.423086
K00262	glutamate dehydrogenase (NADP+) [EC:1.4.1.4]	0.609304	0.604243	0.606774	0.991694	0.952121	3710	2840	3298	4000	4253	3836	7267	2747	0.6012	0.623359	0.396045	0.596732	0.664785	0.575708	0.775187	0.621174	0.6012	0.396045	0.664785	0.775187	0.623359	0.596732	0.575708	0.621174
K00239	succinate dehydrogenase flavoprotein subunit [EC:1.3.99.1]	0.601071	0.607599	0.604335	1.01086	0.971091	3268	3557	2163	3308	4226	4419	8947	2180	0.529575	0.780736	0.259747	0.493497	0.660564	0.663205	0.954397	0.492959	0.529575	0.259747	0.660564	0.954397	0.780736	0.493497	0.663205	0.492959
K01952	phosphoribosylformylglycinamidine synthase [EC:6.3.5.3]	0.631732	0.517879	0.574805	0.819776	0.166823	3911	2449	3557	2925	4294	3940	7451	2239	0.633772	0.537538	0.427148	0.43636	0.671193	0.591316	0.794815	0.506301	0.633772	0.427148	0.671193	0.794815	0.537538	0.43636	0.591316	0.506301
K01933	phosphoribosylformylglycinamidine cyclo-ligase [EC:6.3.3.1]	0.148176	0.994166	0.571171	6.70935	0.399151	1252	433	639	23511	980	1767	1499	482	0.202885	0.0950403	0.0767353	3.50744	0.153183	0.265192	0.159902	0.108994	0.202885	0.0767353	0.153183	0.159902	0.0950403	3.50744	0.265192	0.108994
K00134	glyceraldehyde 3-phosphate dehydrogenase [EC:1.2.1.12]	0.554658	0.571417	0.563038	1.03022	0.881832	3297	3379	3221	3794	4081	3479	6184	2016	0.534274	0.741666	0.386799	0.566	0.637899	0.522129	0.659661	0.455874	0.534274	0.386799	0.637899	0.659661	0.741666	0.566	0.522129	0.455874
K09858	SEC-C motif domain protein	0.0885288	1.02982	0.559173	11.6326	0.390417	1315	229	20	25134	130	1913	1109	143	0.213094	0.0502638	0.00240173	3.74956	0.0203202	0.287104	0.1183	0.0323363	0.213094	0.00240173	0.0203202	0.1183	0.0502638	3.74956	0.287104	0.0323363
K00527	ribonucleoside-triphosphate reductase [EC:1.17.4.2]	0.400825	0.607227	0.504026	1.51494	0.011695	2424	3095	2650	2848	2277	3746	5028	3372	0.392806	0.67933	0.318229	0.424873	0.355917	0.562201	0.536348	0.762504	0.392806	0.318229	0.355917	0.536348	0.67933	0.424873	0.562201	0.762504
K01880	glycyl-tRNA synthetase [EC:6.1.1.14]	0.484111	0.468037	0.476074	0.966798	0.84093	2774	2419	2359	2816	3807	3139	5705	1990	0.449523	0.530953	0.283284	0.420099	0.595071	0.471102	0.608565	0.449995	0.449523	0.283284	0.595071	0.608565	0.530953	0.420099	0.471102	0.449995
K01955	carbamoyl-phosphate synthase large subunit [EC:6.3.5.5]	0.450012	0.481474	0.465743	1.06991	0.693611	2553	1681	4072	2381	2663	3921	4510	2712	0.41371	0.368967	0.488992	0.355205	0.416252	0.588465	0.481092	0.61326	0.41371	0.488992	0.416252	0.481092	0.368967	0.355205	0.588465	0.61326
K03070	preprotein translocase subunit SecA	0.44203	0.45656	0.449295	1.03287	0.786859	2746	2277	3577	2186	2497	3438	4718	2142	0.444985	0.499785	0.429549	0.326114	0.390305	0.515976	0.50328	0.484367	0.444985	0.429549	0.390305	0.50328	0.499785	0.326114	0.515976	0.484367
K02886	large subunit ribosomal protein L2	0.438959	0.456576	0.447767	1.04013	0.743843	2592	2406	3033	2990	2736	2776	5099	1926	0.42003	0.528099	0.364222	0.446057	0.427663	0.416623	0.543922	0.435523	0.42003	0.364222	0.427663	0.543922	0.528099	0.446057	0.416623	0.435523
K02945	small subunit ribosomal protein S1	0.472733	0.410357	0.441545	0.868051	0.440485	3059	2272	3154	2860	2684	2576	5596	1457	0.495707	0.498687	0.378753	0.426663	0.419535	0.386607	0.596938	0.329469	0.495707	0.378753	0.419535	0.596938	0.498687	0.426663	0.386607	0.329469
K00962	polyribonucleotide nucleotidyltransferase [EC:2.7.7.8]	0.470503	0.40504	0.437771	0.860867	0.511072	2938	2249	2555	2826	3203	2672	5610	1344	0.476099	0.493639	0.306821	0.421591	0.50066	0.401015	0.598431	0.303916	0.476099	0.306821	0.50066	0.598431	0.493639	0.421591	0.401015	0.303916
K04077	chaperonin GroEL	0.442833	0.423775	0.433304	0.956963	0.801337	2697	2357	3529	1846	2307	3201	5155	1866	0.437045	0.517344	0.423785	0.275392	0.360606	0.480407	0.549895	0.421955	0.437045	0.423785	0.360606	0.549895	0.517344	0.275392	0.480407	0.421955
K02224	cobyrinic acid a,c-diamide synthase [EC:6.3.5.9 6.3.1.-]	0.0612726	0.782094	0.421683	12.7642	0.404947	905	91	247	19995	51	693	570	95	0.146654	0.0199738	0.0296614	2.98291	0.00797179	0.104006	0.0608032	0.0214822	0.146654	0.0296614	0.00797179	0.0608032	0.0199738	2.98291	0.104006	0.0214822
K01868	threonyl-tRNA synthetase [EC:6.1.1.3]	0.405814	0.382376	0.394095	0.942245	0.751392	2320	1845	2271	2314	2487	2779	5492	1602	0.375953	0.404964	0.272716	0.345209	0.388742	0.417073	0.585844	0.362257	0.375953	0.272716	0.388742	0.585844	0.404964	0.345209	0.417073	0.362257
K12257	SecD/SecF fusion protein	0.404869	0.371143	0.388006	0.9167	0.842998	3013	1696	868	3066	2451	2729	6036	1085	0.488252	0.37226	0.104235	0.457395	0.383115	0.409569	0.643874	0.245349	0.488252	0.104235	0.383115	0.643874	0.37226	0.457395	0.409569	0.245349
K00265	glutamate synthase (NADPH/NADH) large chain [EC:1.4.1.13 1.4.1.14]	0.474994	0.300857	0.387925	0.63339	0.10382	2457	1499	2988	1465	3054	2571	6240	1194	0.398153	0.32902	0.358818	0.218553	0.477369	0.385856	0.665635	0.269997	0.398153	0.358818	0.477369	0.665635	0.32902	0.218553	0.385856	0.269997
K00927	phosphoglycerate kinase [EC:2.7.2.3]	0.416524	0.352183	0.384353	0.845529	0.47513	2370	1908	2143	2331	3071	2370	5106	1267	0.384055	0.418792	0.257345	0.347745	0.480027	0.35569	0.544668	0.286504	0.384055	0.257345	0.480027	0.544668	0.418792	0.347745	0.35569	0.286504
K01915	glutamine synthetase [EC:6.3.1.2]	0.412862	0.343619	0.378241	0.832286	0.302565	2386	1292	2686	1815	3890	2754	3133	1799	0.386648	0.283585	0.322552	0.270767	0.608044	0.413321	0.334204	0.406805	0.386648	0.322552	0.608044	0.334204	0.283585	0.270767	0.413321	0.406805
K02519	translation initiation factor IF-2	0.409192	0.339543	0.374367	0.829788	0.191135	2408	1760	2357	1913	3145	2540	4424	1350	0.390213	0.386307	0.283044	0.285387	0.491594	0.381204	0.471918	0.305273	0.390213	0.283044	0.491594	0.471918	0.386307	0.285387	0.381204	0.305273
K00615	transketolase [EC:2.2.1.1]	0.438393	0.303335	0.370864	0.691925	0.104188	2324	1120	2639	1707	2954	2773	5609	1312	0.376601	0.245832	0.316908	0.254655	0.461739	0.416173	0.598325	0.29668	0.376601	0.316908	0.461739	0.598325	0.245832	0.254655	0.416173	0.29668
K01870	isoleucyl-tRNA synthetase [EC:6.1.1.5]	0.35694	0.359995	0.358467	1.00856	0.952005	2281	1234	2457	2470	2006	2695	4214	1752	0.369633	0.270854	0.295053	0.368482	0.313557	0.404466	0.449517	0.396177	0.369633	0.295053	0.313557	0.449517	0.270854	0.368482	0.404466	0.396177
K03040	DNA-directed RNA polymerase subunit alpha [EC:2.7.7.6]	0.367884	0.33512	0.351502	0.910939	0.705451	2820	1651	2415	3193	2010	1829	3847	1005	0.456977	0.362382	0.290009	0.476341	0.314182	0.274497	0.410368	0.227259	0.456977	0.290009	0.314182	0.410368	0.362382	0.476341	0.274497	0.227259
K01869	leucyl-tRNA synthetase [EC:6.1.1.4]	0.358475	0.341944	0.350209	0.953885	0.462781	2211	1343	2302	2054	2615	2694	3660	1602	0.358289	0.294779	0.276439	0.306422	0.40875	0.404316	0.39042	0.362257	0.358289	0.276439	0.40875	0.39042	0.294779	0.306422	0.404316	0.362257
K02470	DNA gyrase subunit B [EC:5.99.1.3]	0.374469	0.317467	0.345968	0.847779	0.0957685	2491	1698	3096	1727	2253	2298	3471	1303	0.403663	0.372699	0.371788	0.257639	0.352166	0.344885	0.370259	0.294645	0.403663	0.371788	0.352166	0.370259	0.372699	0.257639	0.344885	0.294645
K01874	methionyl-tRNA synthetase [EC:6.1.1.10]	0.370693	0.305042	0.337867	0.822896	0.462358	2495	1123	2001	2321	2137	2368	4726	1203	0.404311	0.24649	0.240293	0.346254	0.334034	0.35539	0.504133	0.272032	0.404311	0.240293	0.334034	0.504133	0.24649	0.346254	0.35539	0.272032
K03695	ATP-dependent Clp protease ATP-binding subunit ClpB	0.310048	0.363266	0.336657	1.17164	0.641266	1735	2360	3219	966	1667	2427	2924	1887	0.281154	0.518003	0.386558	0.144111	0.260568	0.364245	0.31191	0.426704	0.281154	0.386558	0.260568	0.31191	0.518003	0.144111	0.364245	0.426704
K02112	F-type H+-transporting ATPase subunit beta [EC:3.6.3.14]	0.350261	0.316053	0.333157	0.902336	0.623244	2047	1832	3512	1405	1880	2178	3316	1440	0.331713	0.402111	0.421744	0.209602	0.293862	0.326875	0.353725	0.325625	0.331713	0.421744	0.293862	0.353725	0.402111	0.209602	0.326875	0.325625
K13993	HSP20 family protein	0.255651	0.399552	0.327602	1.56288	0.546527	2023	1950	705	5461	1166	1403	4011	641	0.327824	0.428011	0.084661	0.814688	0.182257	0.210563	0.427862	0.144948	0.327824	0.084661	0.182257	0.427862	0.428011	0.814688	0.210563	0.144948
K01873	valyl-tRNA synthetase [EC:6.1.1.9]	0.342402	0.309968	0.326185	0.905273	0.169857	2063	1309	2911	1831	2094	2190	3360	1551	0.334306	0.287316	0.349572	0.273154	0.327312	0.328676	0.358419	0.350725	0.334306	0.349572	0.327312	0.358419	0.287316	0.273154	0.328676	0.350725
K02111	F-type H+-transporting ATPase subunit alpha [EC:3.6.3.14]	0.327703	0.312385	0.320044	0.953258	0.832371	1613	1877	2249	1422	2046	2213	4308	1297	0.261384	0.411988	0.270075	0.212138	0.319809	0.332128	0.459544	0.293288	0.261384	0.270075	0.319809	0.459544	0.411988	0.212138	0.332128	0.293288
K02863	large subunit ribosomal protein L1	0.294497	0.338921	0.316709	1.15085	0.567599	1845	1581	1719	2932	1857	1926	3584	1248	0.29898	0.347018	0.206429	0.437404	0.290267	0.289055	0.382313	0.282208	0.29898	0.206429	0.290267	0.382313	0.347018	0.437404	0.289055	0.282208
K01834	phosphoglycerate mutase [EC:5.4.2.1]	0.345683	0.286765	0.316224	0.829562	0.51825	2400	1107	1962	2221	1736	2183	4564	1084	0.388917	0.242978	0.23561	0.331335	0.271353	0.327625	0.486852	0.245123	0.388917	0.23561	0.271353	0.486852	0.242978	0.331335	0.327625	0.245123
K01872	alanyl-tRNA synthetase [EC:6.1.1.7]	0.341259	0.255637	0.298448	0.749101	0.0860617	2046	1324	2600	1287	2842	1871	2597	1146	0.331551	0.290608	0.312225	0.191998	0.444232	0.2808	0.277028	0.259143	0.331551	0.312225	0.444232	0.277028	0.290608	0.191998	0.2808	0.259143
K02906	large subunit ribosomal protein L3	0.247402	0.338719	0.29306	1.36911	0.203979	1924	1492	1728	3054	1111	1815	2781	1324	0.311781	0.327483	0.207509	0.455605	0.17366	0.272396	0.296656	0.299394	0.311781	0.207509	0.17366	0.296656	0.327483	0.455605	0.272396	0.299394
K00895	pyrophosphate--fructose-6-phosphate 1-phosphotransferase [EC:2.7.1.90]	0.343176	0.241484	0.29233	0.703674	0.473737	1844	855	689	2197	3042	1807	4834	793	0.298818	0.187666	0.0827396	0.327755	0.475494	0.271195	0.515654	0.17932	0.298818	0.0827396	0.475494	0.515654	0.187666	0.327755	0.271195	0.17932
K02469	DNA gyrase subunit A [EC:5.99.1.3]	0.31729	0.251867	0.284578	0.793809	0.105745	1797	1273	2143	1266	2253	2095	3454	994	0.291201	0.279414	0.257345	0.188866	0.352166	0.314418	0.368446	0.224771	0.291201	0.257345	0.352166	0.368446	0.279414	0.188866	0.314418	0.224771
K00174	2-oxoglutarate ferredoxin oxidoreductase subunit alpha [EC:1.2.7.3]	0.304548	0.249163	0.276855	0.818138	0.548445	1995	1146	1053	1977	2267	1749	3882	830	0.323287	0.251539	0.126451	0.294935	0.354354	0.26249	0.414102	0.187686	0.323287	0.126451	0.354354	0.414102	0.251539	0.294935	0.26249	0.187686
K02952	small subunit ribosomal protein S13	0.244916	0.30312	0.274018	1.23765	0.551883	1792	1304	1708	3495	1577	1200	2228	994	0.290391	0.286218	0.205108	0.521394	0.2465	0.180096	0.237666	0.224771	0.290391	0.205108	0.2465	0.237666	0.286218	0.521394	0.180096	0.224771
K01876	aspartyl-tRNA synthetase [EC:6.1.1.12]	0.245439	0.296525	0.270982	1.20814	0.0571905	1650	1377	1652	1602	1365	2097	2837	1460	0.26738	0.302241	0.198383	0.238991	0.213363	0.314718	0.302629	0.330147	0.26738	0.198383	0.213363	0.302629	0.302241	0.238991	0.314718	0.330147
K02950	small subunit ribosomal protein S12	0.251017	0.290148	0.270582	1.15589	0.590896	1668	1213	1710	2902	1811	1399	2300	1112	0.270297	0.266245	0.205348	0.432929	0.283077	0.209962	0.245346	0.251455	0.270297	0.205348	0.283077	0.245346	0.266245	0.432929	0.209962	0.251455
K03701	excinuclease ABC subunit A	0.256504	0.27733	0.266917	1.08119	0.788767	1359	1368	2971	1105	1419	2070	2130	1475	0.220224	0.300266	0.356777	0.164847	0.221803	0.310666	0.227212	0.333539	0.220224	0.356777	0.221803	0.227212	0.300266	0.164847	0.310666	0.333539
K00656	formate C-acetyltransferase [EC:2.3.1.54]	0.403263	0.129823	0.266543	0.32193	0.0862618	2441	688	3678	841	4315	964	950	434	0.395561	0.151011	0.441678	0.125463	0.674476	0.144677	0.101339	0.0981396	0.395561	0.441678	0.674476	0.101339	0.151011	0.125463	0.144677	0.0981396
K01676	fumarate hydratase, class I [EC:4.2.1.2]	0.284098	0.244678	0.264388	0.861244	0.554977	1858	1543	1031	1394	2439	1770	3096	736	0.301086	0.338677	0.123809	0.207961	0.381239	0.265642	0.330257	0.16643	0.301086	0.123809	0.381239	0.330257	0.338677	0.207961	0.265642	0.16643
K01624	fructose-bisphosphate aldolase, class II [EC:4.1.2.13]	0.284846	0.24381	0.264328	0.855937	0.402948	1910	1056	1842	1998	1803	1586	3064	917	0.309513	0.231784	0.221199	0.298067	0.281826	0.238027	0.326844	0.20736	0.309513	0.221199	0.281826	0.326844	0.231784	0.298067	0.238027	0.20736
K04567	lysyl-tRNA synthetase, class II [EC:6.1.1.6]	0.299979	0.226804	0.263391	0.756067	0.268972	1832	1068	1654	1550	1959	1779	3733	772	0.296873	0.234418	0.198623	0.231234	0.30621	0.266993	0.398207	0.174571	0.296873	0.198623	0.30621	0.398207	0.234418	0.231234	0.266993	0.174571
K00688	starch phosphorylase [EC:2.4.1.1]	0.282217	0.234484	0.25835	0.830865	0.28195	1269	1215	2345	1357	2151	1724	2863	929	0.20564	0.266684	0.281603	0.202441	0.336222	0.258738	0.305403	0.210073	0.20564	0.281603	0.336222	0.305403	0.266684	0.202441	0.258738	0.210073
K02967	small subunit ribosomal protein S2	0.234273	0.281489	0.257881	1.20154	0.147326	1416	1276	1538	2007	1535	1690	2653	1295	0.229461	0.280073	0.184693	0.29941	0.239935	0.253636	0.283001	0.292836	0.229461	0.184693	0.239935	0.283001	0.280073	0.29941	0.253636	0.292836
K00266	glutamate synthase (NADPH/NADH) small chain [EC:1.4.1.13 1.4.1.14]	0.286699	0.211973	0.249336	0.739359	0.258473	1551	862	1556	1213	1837	1910	3951	845	0.251337	0.189203	0.186855	0.180959	0.287141	0.286653	0.421462	0.191078	0.251337	0.186855	0.287141	0.421462	0.189203	0.180959	0.286653	0.191078
K06889		0.27308	0.217056	0.245068	0.794845	0.332361	1914	1196	3170	1266	1248	1545	1935	818	0.310161	0.262513	0.380674	0.188866	0.195074	0.231874	0.206411	0.184973	0.310161	0.380674	0.195074	0.206411	0.262513	0.188866	0.231874	0.184973
K03086	RNA polymerase primary sigma factor	0.260895	0.223762	0.242329	0.857672	0.738455	1509	1359	3908	928	1247	1300	1264	1164	0.244531	0.298291	0.469298	0.138442	0.194918	0.195104	0.134834	0.263213	0.244531	0.469298	0.194918	0.134834	0.298291	0.138442	0.195104	0.263213
K02337	DNA polymerase III subunit alpha [EC:2.7.7.7]	0.282012	0.191624	0.236818	0.679487	0.0527553	2185	854	2039	1345	1681	1444	2497	715	0.354076	0.187447	0.244856	0.200651	0.262756	0.216716	0.266361	0.161682	0.354076	0.244856	0.262756	0.266361	0.187447	0.200651	0.216716	0.161682
K03798	cell division protease FtsH [EC:3.4.24.-]	0.248885	0.222116	0.2355	0.892444	0.792948	1271	1408	3496	780	1161	1431	1765	1098	0.205964	0.309046	0.419822	0.116363	0.181475	0.214765	0.188277	0.248289	0.205964	0.419822	0.181475	0.188277	0.309046	0.116363	0.214765	0.248289
K03521	electron transfer flavoprotein beta subunit	0.248986	0.221882	0.235434	0.891141	0.716609	1338	1170	886	1486	1976	1618	3411	735	0.216821	0.256806	0.106397	0.221686	0.308868	0.24283	0.363859	0.166204	0.216821	0.106397	0.308868	0.363859	0.256806	0.221686	0.24283	0.166204
K03522	electron transfer flavoprotein alpha subunit	0.255099	0.21476	0.23493	0.841869	0.489519	1452	1100	1108	1392	2073	1621	3075	737	0.235294	0.241442	0.133056	0.207663	0.32403	0.24328	0.328017	0.166656	0.235294	0.133056	0.32403	0.328017	0.241442	0.207663	0.24328	0.166656
K02982	small subunit ribosomal protein S3	0.213982	0.241842	0.227912	1.1302	0.472539	1307	1191	1138	1591	1376	1587	2741	1019	0.211797	0.261416	0.136658	0.23735	0.215082	0.238177	0.292389	0.230425	0.211797	0.136658	0.215082	0.292389	0.261416	0.23735	0.238177	0.230425
K02357	elongation factor EF-Ts	0.249019	0.202256	0.225638	0.812213	0.558542	1430	1079	696	1421	2153	1374	3227	681	0.231729	0.236833	0.0835802	0.211989	0.336535	0.20621	0.344231	0.153993	0.231729	0.0835802	0.336535	0.344231	0.236833	0.211989	0.20621	0.153993
K03388	heterodisulfide reductase subunit A [EC:1.8.98.1]	0.117092	0.333633	0.225362	2.84933	0.00231711	544	1316	635	2256	607	1707	1960	2003	0.0881544	0.288852	0.0762549	0.336557	0.0948799	0.256187	0.209078	0.452935	0.0881544	0.0762549	0.0948799	0.209078	0.288852	0.336557	0.256187	0.452935
K01893	asparaginyl-tRNA synthetase [EC:6.1.1.22]	0.24953	0.192516	0.221023	0.771515	0.200422	1497	1304	1909	1101	1783	1123	2321	668	0.242587	0.286218	0.229245	0.16425	0.2787	0.16854	0.247586	0.151054	0.242587	0.229245	0.2787	0.247586	0.286218	0.16425	0.16854	0.151054
K01840	phosphomannomutase [EC:5.4.2.8]	0.251399	0.189709	0.220554	0.754614	0.411698	1922	848	1132	1583	1446	1352	3114	591	0.311457	0.18613	0.135938	0.236157	0.226024	0.202909	0.332177	0.133642	0.311457	0.135938	0.226024	0.332177	0.18613	0.236157	0.202909	0.133642
K03596	GTP-binding protein LepA	0.208022	0.23134	0.219681	1.1121	0.688194	1218	1458	2124	897	1326	1501	1616	1089	0.197375	0.32002	0.255064	0.133817	0.207267	0.225271	0.172382	0.246254	0.197375	0.255064	0.207267	0.172382	0.32002	0.133817	0.225271	0.246254
K00053	ketol-acid reductoisomerase [EC:1.1.1.86]	0.210201	0.224159	0.21718	1.0664	0.307701	1267	881	1566	1389	1241	1574	2376	1149	0.205316	0.193373	0.188055	0.207215	0.19398	0.236226	0.253453	0.259821	0.205316	0.188055	0.19398	0.253453	0.193373	0.207215	0.236226	0.259821
K00831	phosphoserine aminotransferase [EC:2.6.1.52]	0.226498	0.205088	0.215793	0.905474	0.750421	1404	896	857	1708	1886	1471	2632	655	0.227516	0.196665	0.102914	0.254804	0.2948	0.220768	0.280761	0.148114	0.227516	0.102914	0.2948	0.280761	0.196665	0.254804	0.220768	0.148114
K00600	glycine hydroxymethyltransferase [EC:2.1.2.1]	0.21849	0.207868	0.213179	0.951384	0.818618	1278	832	996	1299	1391	1652	3092	916	0.207098	0.182618	0.119606	0.193789	0.217427	0.247933	0.329831	0.207133	0.207098	0.119606	0.217427	0.329831	0.182618	0.193789	0.247933	0.207133
K02931	large subunit ribosomal protein L5	0.194626	0.231676	0.213151	1.19036	0.319422	1333	1109	1244	1837	1149	1318	2189	935	0.216011	0.243417	0.149388	0.274049	0.1796	0.197806	0.233506	0.21143	0.216011	0.149388	0.1796	0.233506	0.243417	0.274049	0.197806	0.21143
K01881	prolyl-tRNA synthetase [EC:6.1.1.15]	0.228851	0.193599	0.211225	0.84596	0.120282	1375	953	1432	1128	1699	1444	2391	797	0.222817	0.209177	0.171964	0.168278	0.26557	0.216716	0.255053	0.180224	0.222817	0.171964	0.26557	0.255053	0.209177	0.168278	0.216716	0.180224
K01803	triosephosphate isomerase (TIM) [EC:5.3.1.1]	0.219494	0.197465	0.208479	0.899637	0.578929	1506	1003	1054	1216	1363	1400	2759	788	0.244045	0.220151	0.126571	0.181406	0.21305	0.210112	0.294309	0.178189	0.244045	0.126571	0.21305	0.294309	0.220151	0.181406	0.210112	0.178189
K00351	Na+-transporting NADH:ubiquinone oxidoreductase subunit F [EC:1.6.5.-]	0.231601	0.178144	0.204872	0.769188	0.38131	1338	1180	1173	1053	1688	1186	2858	524	0.216821	0.259001	0.140861	0.15709	0.263851	0.177995	0.304869	0.118491	0.216821	0.140861	0.263851	0.304869	0.259001	0.15709	0.177995	0.118491
K06207	GTP-binding protein	0.230118	0.176481	0.203299	0.766915	0.163362	1645	789	2353	1136	1208	1295	1711	747	0.26657	0.17318	0.282564	0.169472	0.188822	0.194354	0.182516	0.168918	0.26657	0.282564	0.188822	0.182516	0.17318	0.169472	0.194354	0.168918
K02946	small subunit ribosomal protein S10	0.193452	0.202235	0.197843	1.0454	0.928045	1176	610	942	2602	1698	1021	1919	591	0.190569	0.133891	0.113121	0.388174	0.265414	0.153232	0.204704	0.133642	0.190569	0.113121	0.265414	0.204704	0.133891	0.388174	0.153232	0.133642
K14233	tRNA Ser	0.187589	0.204786	0.196188	1.09168	0.519416	1283	984	1435	1708	1205	1051	1704	843	0.207908	0.215981	0.172324	0.254804	0.188353	0.157734	0.18177	0.190626	0.207908	0.172324	0.188353	0.18177	0.215981	0.254804	0.157734	0.190626
K03076	preprotein translocase subunit SecY	0.191102	0.199677	0.195389	1.04487	0.886078	1307	731	827	1687	1112	1372	2620	799	0.211797	0.160449	0.0993115	0.251672	0.173816	0.20591	0.279481	0.180676	0.211797	0.0993115	0.173816	0.279481	0.160449	0.251672	0.20591	0.180676
K00341	NADH dehydrogenase I subunit L [EC:1.6.5.3]	0.19705	0.188197	0.192623	0.955074	0.885522	1595	947	471	1146	1291	1648	2544	560	0.258467	0.20786	0.0565607	0.170964	0.201796	0.247332	0.271374	0.126632	0.258467	0.0565607	0.201796	0.271374	0.20786	0.170964	0.247332	0.126632
K01740	O-acetylhomoserine (thiol)-lyase [EC:2.5.1.49]	0.199571	0.18523	0.192401	0.928138	0.74522	1454	497	1453	1072	1485	1716	1463	948	0.235619	0.109088	0.174486	0.159924	0.23212	0.257538	0.156061	0.21437	0.235619	0.174486	0.23212	0.156061	0.109088	0.159924	0.257538	0.21437
K00240	succinate dehydrogenase iron-sulfur protein [EC:1.3.99.1]	0.196903	0.185769	0.191336	0.943453	0.869205	1188	1127	613	1144	1336	1316	2931	564	0.192514	0.247368	0.073613	0.170665	0.20883	0.197506	0.312656	0.127536	0.192514	0.073613	0.20883	0.312656	0.247368	0.170665	0.197506	0.127536
K03561	biopolymer transport protein ExbB	0.180131	0.198284	0.189207	1.10077	0.837272	923	814	236	1773	1594	1354	2751	649	0.149571	0.178667	0.0283404	0.264501	0.249157	0.203209	0.293455	0.146757	0.149571	0.0283404	0.249157	0.293455	0.178667	0.264501	0.203209	0.146757
K00399	methyl-coenzyme M reductase alpha subunit [EC:2.8.4.1]	0.101772	0.275025	0.188398	2.70238	7.59677e-05	524	1122	570	1700	446	1572	1725	1611	0.0849134	0.246271	0.0684493	0.253611	0.0697141	0.235926	0.18401	0.364293	0.0849134	0.0684493	0.0697141	0.18401	0.246271	0.253611	0.235926	0.364293
K07133		0.216385	0.154623	0.185504	0.714574	0.401239	2064	557	1696	1918	886	853	1771	363	0.334468	0.122257	0.203667	0.286133	0.13849	0.128018	0.188917	0.0820845	0.334468	0.203667	0.13849	0.188917	0.122257	0.286133	0.128018	0.0820845
K02994	small subunit ribosomal protein S8	0.160806	0.204824	0.182815	1.27373	0.303658	994	843	1126	1908	1015	1079	1765	830	0.161076	0.185032	0.135217	0.284641	0.158654	0.161937	0.188277	0.187686	0.161076	0.135217	0.158654	0.188277	0.185032	0.284641	0.161937	0.187686
K02867	large subunit ribosomal protein L11	0.163576	0.196393	0.179984	1.20062	0.524258	1071	814	918	1861	1071	1076	1904	742	0.173554	0.178667	0.110239	0.277629	0.167408	0.161486	0.203104	0.167787	0.173554	0.110239	0.167408	0.203104	0.178667	0.277629	0.161486	0.167787
K00058	D-3-phosphoglycerate dehydrogenase [EC:1.1.1.95]	0.184991	0.173391	0.179191	0.937292	0.631459	1033	663	1009	950	1192	1401	2485	867	0.167396	0.145524	0.121167	0.141724	0.186321	0.210262	0.265081	0.196053	0.167396	0.121167	0.186321	0.265081	0.145524	0.141724	0.210262	0.196053
K01985	5S ribosomal RNA	0.162023	0.190663	0.176343	1.17676	0.485321	1071	743	1232	1899	1106	1021	1441	721	0.173554	0.163083	0.147947	0.283298	0.172878	0.153232	0.153715	0.163038	0.173554	0.147947	0.172878	0.153715	0.163083	0.283298	0.153232	0.163038
K01710	dTDP-glucose 4,6-dehydratase [EC:4.2.1.46]	0.152998	0.198968	0.175983	1.30046	0.333612	1052	761	552	1553	1194	1343	1768	865	0.170475	0.167034	0.0662878	0.231681	0.186634	0.201558	0.188597	0.195601	0.170475	0.0662878	0.186634	0.188597	0.167034	0.231681	0.201558	0.195601
K01887	arginyl-tRNA synthetase [EC:6.1.1.19]	0.209847	0.141169	0.175508	0.672722	0.0443288	1444	498	1469	892	1413	1251	1951	595	0.233998	0.109307	0.176407	0.133071	0.220865	0.18775	0.208118	0.134546	0.233998	0.176407	0.220865	0.208118	0.109307	0.133071	0.18775	0.134546
K01810	glucose-6-phosphate isomerase [EC:5.3.1.9]	0.217053	0.133484	0.175269	0.614982	0.0539263	1214	587	2101	624	1351	1202	1950	582	0.196727	0.128842	0.252302	0.0930901	0.211174	0.180397	0.208011	0.131607	0.196727	0.252302	0.211174	0.208011	0.128842	0.0930901	0.180397	0.131607
K02117	V-type H+-transporting ATPase subunit A [EC:3.6.3.14]	0.109984	0.240001	0.174992	2.18214	0.0106192	371	1055	634	986	797	1618	1679	1497	0.06012	0.231565	0.0761348	0.147094	0.124579	0.24283	0.179103	0.338514	0.06012	0.0761348	0.124579	0.179103	0.231565	0.147094	0.24283	0.338514
K02003		0.183543	0.158727	0.171135	0.864792	0.551574	1547	825	1343	1442	749	917	1923	447	0.250689	0.181081	0.161276	0.215122	0.117076	0.137624	0.205131	0.101079	0.250689	0.161276	0.117076	0.205131	0.181081	0.215122	0.137624	0.101079
K00123	formate dehydrogenase, alpha subunit [EC:1.2.1.2]	0.092344	0.24978	0.171062	2.70489	0.00168374	445	997	530	1593	503	1336	1453	1513	0.0721116	0.218834	0.0636459	0.237648	0.0786237	0.200507	0.154995	0.342132	0.0721116	0.0636459	0.0786237	0.154995	0.218834	0.237648	0.200507	0.342132
K02988	small subunit ribosomal protein S5	0.153387	0.18779	0.170589	1.22429	0.277392	870	828	691	1262	1105	1158	2033	917	0.140982	0.18174	0.0829798	0.188269	0.172722	0.173793	0.216865	0.20736	0.140982	0.0829798	0.172722	0.216865	0.18174	0.188269	0.173793	0.20736
K01960	pyruvate carboxylase subunit B [EC:6.4.1.1]	0.163755	0.174386	0.16907	1.06493	0.871381	1359	405	363	1319	1043	1423	2139	877	0.220224	0.0888945	0.0435914	0.196772	0.163031	0.213564	0.228172	0.198314	0.220224	0.0435914	0.163031	0.228172	0.0888945	0.196772	0.213564	0.198314
K00175	2-oxoglutarate ferredoxin oxidoreductase subunit beta [EC:1.2.7.3]	0.176629	0.156741	0.166685	0.8874	0.639157	1204	685	760	1155	1149	1104	2255	613	0.195106	0.150353	0.0912657	0.172306	0.1796	0.165689	0.240546	0.138617	0.195106	0.0912657	0.1796	0.240546	0.150353	0.172306	0.165689	0.138617
K01804	L-arabinose isomerase [EC:5.3.1.4]	0.178061	0.15502	0.16654	0.870603	0.632049	1294	573	784	1006	1007	1361	2353	619	0.209691	0.125769	0.0941478	0.150078	0.157404	0.204259	0.251	0.139973	0.209691	0.0941478	0.157404	0.251	0.125769	0.150078	0.204259	0.139973
K04759	ferrous iron transport protein B	0.163022	0.160295	0.161658	0.983269	0.94068	705	567	1833	817	1153	1311	1289	876	0.114244	0.124452	0.220119	0.121882	0.180225	0.196755	0.137501	0.198088	0.114244	0.220119	0.180225	0.137501	0.124452	0.121882	0.196755	0.198088
K09458	3-oxoacyl-[acyl-carrier-protein] synthase II [EC:2.3.1.179]	0.201526	0.120868	0.161197	0.599761	0.187484	1072	405	647	736	2452	1224	1607	447	0.173716	0.0888945	0.077696	0.109799	0.383271	0.183698	0.171422	0.101079	0.173716	0.077696	0.383271	0.171422	0.0888945	0.109799	0.183698	0.101079
K02986	small subunit ribosomal protein S4	0.146656	0.174007	0.160331	1.1865	0.30603	999	820	844	1269	863	1047	1767	750	0.161887	0.179984	0.101353	0.189313	0.134895	0.157134	0.18849	0.169596	0.161887	0.101353	0.134895	0.18849	0.179984	0.189313	0.157134	0.169596
K14228	tRNA Leu	0.151785	0.167176	0.15948	1.1014	0.616884	1012	867	1043	1405	1049	771	1443	677	0.163993	0.1903	0.12525	0.209602	0.163969	0.115712	0.153928	0.153089	0.163993	0.12525	0.163969	0.153928	0.1903	0.209602	0.115712	0.153089
K01425	glutaminase [EC:3.5.1.2]	0.173193	0.145416	0.159305	0.839618	0.769871	938	778	213	1492	1783	631	2217	414	0.152002	0.170765	0.0255784	0.222581	0.2787	0.0947007	0.236492	0.0936171	0.152002	0.0255784	0.2787	0.236492	0.170765	0.222581	0.0947007	0.0936171
K01940	argininosuccinate synthase [EC:6.3.4.5]	0.145099	0.172881	0.15899	1.19147	0.235716	866	688	828	1176	916	1194	1851	822	0.140334	0.151011	0.0994316	0.175439	0.14318	0.179196	0.19745	0.185877	0.140334	0.0994316	0.14318	0.19745	0.151011	0.175439	0.179196	0.185877
K05349	beta-glucosidase [EC:3.2.1.21]	0.178137	0.138448	0.158293	0.777199	0.682971	2010	337	810	1221	375	1218	2165	508	0.325718	0.073969	0.0972701	0.182152	0.0586161	0.182798	0.230945	0.114873	0.325718	0.0972701	0.0586161	0.230945	0.073969	0.182152	0.182798	0.114873
K02933	large subunit ribosomal protein L6	0.160949	0.154061	0.157505	0.957203	0.861582	992	625	851	1356	1217	913	1787	618	0.160752	0.137183	0.102194	0.202292	0.190229	0.137023	0.190623	0.139747	0.160752	0.102194	0.190229	0.190623	0.137183	0.202292	0.137023	0.139747
K06950	uncharacterized protein	0.172661	0.141755	0.157208	0.821004	0.223271	1085	656	1067	1006	1182	981	1893	556	0.175823	0.143987	0.128132	0.150078	0.184758	0.147229	0.201931	0.125727	0.175823	0.128132	0.184758	0.201931	0.143987	0.150078	0.147229	0.125727
K02118	V-type H+-transporting ATPase subunit B [EC:3.6.3.14]	0.0852331	0.21747	0.151352	2.55148	0.00162235	324	792	418	1159	611	1414	1338	1375	0.0525037	0.173838	0.0501962	0.172903	0.0955052	0.212214	0.142727	0.310926	0.0525037	0.0501962	0.0955052	0.142727	0.173838	0.172903	0.212214	0.310926
K00290	saccharopine dehydrogenase (NAD+, L-lysine forming) [EC:1.5.1.7]	0.195356	0.107324	0.15134	0.549375	0.0392723	1050	587	1223	475	1886	903	1590	416	0.170151	0.128842	0.146866	0.0708619	0.2948	0.135523	0.169609	0.0940693	0.170151	0.146866	0.2948	0.169609	0.128842	0.0708619	0.135523	0.0940693
K02959	small subunit ribosomal protein S16	0.17073	0.131494	0.151112	0.770184	0.549937	1050	521	494	1209	1259	893	2406	430	0.170151	0.114356	0.0593227	0.180362	0.196794	0.134022	0.256653	0.0972351	0.170151	0.0593227	0.196794	0.256653	0.114356	0.180362	0.134022	0.0972351
K02992	small subunit ribosomal protein S7	0.13809	0.162662	0.150376	1.17794	0.418848	909	608	840	1357	906	1035	1524	705	0.147302	0.133452	0.100873	0.202441	0.141616	0.155333	0.162568	0.15942	0.147302	0.100873	0.141616	0.162568	0.133452	0.202441	0.155333	0.15942
K01951	GMP synthase (glutamine-hydrolysing) [EC:6.3.5.2]	0.143173	0.153183	0.148178	1.06992	0.689136	688	730	1295	691	874	1162	1585	774	0.111489	0.16023	0.155512	0.103085	0.136615	0.174393	0.169076	0.175023	0.111489	0.155512	0.136615	0.169076	0.16023	0.103085	0.174393	0.175023
K01912	phenylacetate-CoA ligase [EC:6.2.1.30]	0.145776	0.147881	0.146829	1.01444	0.954298	920	589	200	850	1310	1102	1924	752	0.149085	0.129281	0.0240173	0.126805	0.204766	0.165388	0.205237	0.170048	0.149085	0.0240173	0.204766	0.205237	0.129281	0.126805	0.165388	0.170048
K14225	tRNA Gly	0.140757	0.150127	0.145442	1.06658	0.655359	831	886	1201	1044	889	720	1361	629	0.134662	0.194471	0.144224	0.155747	0.138959	0.108058	0.145181	0.142235	0.134662	0.144224	0.138959	0.145181	0.194471	0.155747	0.108058	0.142235
K01883	cysteinyl-tRNA synthetase [EC:6.1.1.16]	0.146703	0.140438	0.143571	0.957294	0.756355	1159	595	888	803	930	1148	1378	615	0.187814	0.130598	0.106637	0.119794	0.145368	0.172292	0.146994	0.139069	0.187814	0.106637	0.145368	0.146994	0.130598	0.119794	0.172292	0.139069
K02878	large subunit ribosomal protein L16	0.14859	0.137419	0.143005	0.924817	0.473225	973	812	1142	853	847	821	1567	535	0.157673	0.178228	0.137139	0.127253	0.132394	0.123216	0.167155	0.120979	0.157673	0.137139	0.132394	0.167155	0.178228	0.127253	0.123216	0.120979
K01689	enolase [EC:4.2.1.11]	0.149112	0.13355	0.141331	0.895637	0.789756	449	692	1068	409	1917	1056	898	720	0.0727598	0.151889	0.128252	0.0610158	0.299645	0.158485	0.0957917	0.162812	0.0727598	0.128252	0.299645	0.0957917	0.151889	0.0610158	0.158485	0.162812
K00088	IMP dehydrogenase [EC:1.1.1.205]	0.134043	0.148223	0.141133	1.10579	0.580812	812	705	1234	659	861	1056	1142	802	0.131583	0.154742	0.148187	0.0983115	0.134583	0.158485	0.12182	0.181355	0.131583	0.148187	0.134583	0.12182	0.154742	0.0983115	0.158485	0.181355
K01875	seryl-tRNA synthetase [EC:6.1.1.11]	0.15522	0.12517	0.140195	0.8064	0.199643	1071	429	1225	802	925	1024	1459	589	0.173554	0.0941624	0.147106	0.119645	0.144586	0.153682	0.155635	0.13319	0.173554	0.147106	0.144586	0.155635	0.0941624	0.119645	0.153682	0.13319
K03231	elongation factor EF-1 alpha subunit [EC:3.6.5.3]	0.0717142	0.20821	0.139962	2.90333	0.0585504	443	747	442	2181	358	865	994	945	0.0717875	0.163961	0.0530782	0.325368	0.0559588	0.129819	0.106032	0.213691	0.0717875	0.0530782	0.0559588	0.106032	0.163961	0.325368	0.129819	0.213691
K00024	malate dehydrogenase [EC:1.1.1.37]	0.205493	0.0737672	0.13963	0.358976	0.154497	1557	318	831	531	2529	598	699	249	0.25231	0.0697987	0.0997919	0.0792161	0.395307	0.089748	0.0745639	0.0563059	0.25231	0.0997919	0.395307	0.0745639	0.0697987	0.0792161	0.089748	0.0563059
K02884	large subunit ribosomal protein L19	0.139153	0.139623	0.139388	1.00337	0.994603	962	564	637	1678	693	677	2024	366	0.155891	0.123794	0.0764951	0.250329	0.108323	0.101604	0.215905	0.0827629	0.155891	0.0764951	0.108323	0.215905	0.123794	0.250329	0.101604	0.0827629
K04079	molecular chaperone HtpG	0.146347	0.132319	0.139333	0.904146	0.663775	1164	401	995	932	985	1176	1156	556	0.188625	0.0880166	0.119486	0.139038	0.153965	0.176494	0.123313	0.125727	0.188625	0.119486	0.153965	0.123313	0.0880166	0.139038	0.176494	0.125727
K03569	rod shape-determining protein MreB and related proteins	0.137815	0.140775	0.139295	1.02148	0.89365	845	561	634	936	1084	963	1582	689	0.136931	0.123135	0.0761348	0.139635	0.16944	0.144527	0.168755	0.155802	0.136931	0.0761348	0.16944	0.168755	0.123135	0.139635	0.144527	0.155802
K00789	S-adenosylmethionine synthetase [EC:2.5.1.6]	0.137455	0.140003	0.138729	1.01853	0.948665	915	725	1509	525	691	1087	1053	705	0.148274	0.159132	0.181211	0.078321	0.10801	0.163137	0.112326	0.15942	0.148274	0.181211	0.10801	0.112326	0.159132	0.078321	0.163137	0.15942
K02961	small subunit ribosomal protein S17	0.113082	0.164007	0.138545	1.45034	0.334949	715	728	571	1656	768	788	1386	579	0.115865	0.159791	0.0685694	0.247047	0.120046	0.118263	0.147848	0.130928	0.115865	0.0685694	0.120046	0.147848	0.159791	0.247047	0.118263	0.130928
K01507	inorganic pyrophosphatase [EC:3.6.1.1]	0.127548	0.149414	0.138481	1.17143	0.387321	736	778	1139	651	736	1120	1304	715	0.119268	0.170765	0.136779	0.0971181	0.115044	0.16809	0.139101	0.161682	0.119268	0.136779	0.115044	0.139101	0.170765	0.0971181	0.16809	0.161682
K02004		0.172265	0.10441	0.138338	0.606103	0.076033	993	350	2029	743	1025	892	1165	425	0.160914	0.0768224	0.243656	0.110843	0.160217	0.133872	0.124273	0.0961045	0.160914	0.243656	0.160217	0.124273	0.0768224	0.110843	0.133872	0.0961045
K01756	adenylosuccinate lyase [EC:4.3.2.2]	0.143662	0.129816	0.136739	0.903623	0.666086	985	393	1322	727	895	1040	1091	745	0.159618	0.0862606	0.158754	0.108456	0.139897	0.156084	0.116379	0.168466	0.159618	0.158754	0.139897	0.116379	0.0862606	0.108456	0.156084	0.168466
K03702	excinuclease ABC subunit B	0.118776	0.152249	0.135513	1.28181	0.518292	552	797	1376	473	828	1072	853	896	0.0894508	0.174936	0.165239	0.0705635	0.129424	0.160886	0.0909914	0.202611	0.0894508	0.165239	0.129424	0.0909914	0.174936	0.0705635	0.160886	0.202611
K03544	ATP-dependent Clp protease ATP-binding subunit ClpX	0.130149	0.14073	0.135439	1.0813	0.842048	639	888	1737	554	716	803	905	729	0.103549	0.19491	0.20859	0.0826473	0.111918	0.120514	0.0965384	0.164847	0.103549	0.20859	0.111918	0.0965384	0.19491	0.0826473	0.120514	0.164847
K02935	large subunit ribosomal protein L7/L12	0.143934	0.126809	0.135372	0.881023	0.316103	1002	608	1068	1028	958	747	1269	479	0.162373	0.133452	0.128252	0.15336	0.149745	0.11211	0.135367	0.108315	0.162373	0.128252	0.149745	0.135367	0.133452	0.15336	0.11211	0.108315
K09014	Fe-S cluster assembly protein SufB	0.151245	0.118597	0.134921	0.784142	0.221429	893	689	901	604	1471	914	1145	424	0.144709	0.15123	0.108198	0.0901065	0.229931	0.137173	0.12214	0.0958784	0.144709	0.108198	0.229931	0.12214	0.15123	0.0901065	0.137173	0.0958784
K02876	large subunit ribosomal protein L15	0.139198	0.130337	0.134768	0.936343	0.757076	890	618	792	1070	965	750	1562	502	0.144223	0.135646	0.0951085	0.159626	0.150839	0.11256	0.166622	0.113516	0.144223	0.0951085	0.150839	0.166622	0.135646	0.159626	0.11256	0.113516
K00925	acetate kinase [EC:2.7.2.1]	0.172653	0.0965982	0.134626	0.559494	0.0242352	1253	414	1136	693	1375	777	1277	334	0.203047	0.09087	0.136418	0.103384	0.214926	0.116612	0.13622	0.0755268	0.203047	0.136418	0.214926	0.13622	0.09087	0.103384	0.116612	0.0755268
K03106	signal recognition particle subunit SRP54	0.135161	0.133314	0.134238	0.986336	0.935695	932	502	814	876	733	1005	1662	626	0.151029	0.110185	0.0977504	0.130684	0.114575	0.150831	0.177289	0.141556	0.151029	0.0977504	0.114575	0.177289	0.110185	0.130684	0.150831	0.141556
K03502	DNA polymerase V	0.106572	0.161095	0.133833	1.5116	0.351288	786	477	939	1871	400	1144	1159	393	0.12737	0.104698	0.112761	0.279121	0.0625238	0.171692	0.123633	0.0888684	0.12737	0.112761	0.0625238	0.123633	0.104698	0.279121	0.171692	0.0888684
K13378	NADH dehydrogenase I subunit C/D [EC:1.6.5.3]	0.150427	0.116092	0.133259	0.771748	0.583015	671	665	339	784	1334	839	2285	334	0.108735	0.145963	0.0407093	0.116959	0.208517	0.125917	0.243746	0.0755268	0.108735	0.0407093	0.208517	0.243746	0.145963	0.116959	0.125917	0.0755268
K14234	tRNA Thr	0.127722	0.138602	0.133162	1.08519	0.540024	881	746	967	1103	826	687	1152	544	0.142765	0.163742	0.116124	0.164549	0.129112	0.103105	0.122886	0.123014	0.142765	0.116124	0.129112	0.122886	0.163742	0.164549	0.103105	0.123014
K01866	tyrosyl-tRNA synthetase [EC:6.1.1.1]	0.139228	0.127094	0.133161	0.912848	0.344658	642	516	950	790	1109	963	1551	587	0.104035	0.113258	0.114082	0.117855	0.173347	0.144527	0.165449	0.132737	0.104035	0.114082	0.173347	0.165449	0.113258	0.117855	0.144527	0.132737
K02837	peptide chain release factor RF-3	0.154448	0.111705	0.133076	0.72325	0.01081	992	579	1276	591	1094	883	1245	438	0.160752	0.127086	0.15323	0.0881671	0.171003	0.132521	0.132807	0.0990442	0.160752	0.15323	0.171003	0.132807	0.127086	0.0881671	0.132521	0.0990442
K03628	transcription termination factor Rho	0.140158	0.12582	0.132989	0.897704	0.744252	656	703	1625	423	829	939	1215	641	0.106304	0.154303	0.195141	0.0631044	0.129581	0.140925	0.129607	0.144948	0.106304	0.195141	0.129581	0.129607	0.154303	0.0631044	0.140925	0.144948
K10112	maltose/maltodextrin transport system ATP-binding protein	0.112367	0.148034	0.130201	1.31741	0.546246	519	1103	1247	378	712	816	978	757	0.0841032	0.2421	0.149748	0.0563911	0.111292	0.122466	0.104325	0.171179	0.0841032	0.149748	0.111292	0.104325	0.2421	0.0563911	0.122466	0.171179
K02990	small subunit ribosomal protein S6	0.124574	0.13497	0.129772	1.08345	0.879161	796	436	589	1799	952	638	1404	354	0.128991	0.0956988	0.070731	0.26838	0.148807	0.0957512	0.149768	0.0800494	0.128991	0.070731	0.148807	0.149768	0.0956988	0.26838	0.0957512	0.0800494
K01937	CTP synthase [EC:6.3.4.2]	0.122138	0.137266	0.129702	1.12386	0.553277	729	706	1271	715	760	859	928	701	0.118133	0.154962	0.15263	0.106666	0.118795	0.128919	0.0989918	0.158516	0.118133	0.15263	0.118795	0.0989918	0.154962	0.106666	0.128919	0.158516
K06147	ATP-binding cassette, subfamily B, bacterial	0.166907	0.0917792	0.129343	0.549881	0.372011	424	425	2804	381	1111	694	830	499	0.0687086	0.0932844	0.336723	0.0568387	0.17366	0.104156	0.088538	0.112838	0.0687086	0.336723	0.17366	0.088538	0.0932844	0.0568387	0.104156	0.112838
K00638	chloramphenicol O-acetyltransferase [EC:2.3.1.28]	0.0770121	0.178828	0.12792	2.32208	0.0106236	212	690	271	1077	644	999	1317	1120	0.0343543	0.15145	0.0325434	0.16067	0.100663	0.14993	0.140487	0.253264	0.0343543	0.0325434	0.100663	0.140487	0.15145	0.16067	0.14993	0.253264
K00401	methyl-coenzyme M reductase beta subunit [EC:2.8.4.1]	0.0690248	0.184943	0.126984	2.67937	0.0245765	364	658	370	1553	395	823	1040	1062	0.0589857	0.144426	0.044432	0.231681	0.0617423	0.123516	0.110939	0.240148	0.0589857	0.044432	0.0617423	0.110939	0.144426	0.231681	0.123516	0.240148
K14126	F420-non-reducing hydrogenase subunit A [EC:1.12.99.-]	0.0697325	0.184116	0.126924	2.64032	0.0091841	330	706	467	1437	352	828	1072	1074	0.053476	0.154962	0.0560804	0.214376	0.055021	0.124266	0.114353	0.242862	0.053476	0.0560804	0.055021	0.114353	0.154962	0.214376	0.124266	0.242862
K03147	thiamine biosynthesis protein ThiC	0.104876	0.146961	0.125919	1.40128	0.141486	436	517	1082	753	555	1008	1239	932	0.0706532	0.113478	0.129934	0.112335	0.0867518	0.151281	0.132167	0.210751	0.0706532	0.129934	0.0867518	0.132167	0.113478	0.112335	0.151281	0.210751
K06942		0.130277	0.119046	0.124662	0.913791	0.420892	930	514	917	869	821	810	1237	496	0.150705	0.112819	0.110119	0.12964	0.12833	0.121565	0.131954	0.11216	0.150705	0.110119	0.12833	0.131954	0.112819	0.12964	0.121565	0.11216
K02871	large subunit ribosomal protein L13	0.104428	0.144172	0.1243	1.38058	0.441998	867	461	446	1391	384	859	1534	615	0.140496	0.101186	0.0535586	0.207513	0.0600229	0.128919	0.163635	0.139069	0.140496	0.0535586	0.0600229	0.163635	0.101186	0.207513	0.128919	0.139069
K02948	small subunit ribosomal protein S11	0.102321	0.144585	0.123453	1.41304	0.110203	668	581	695	1201	687	802	1033	669	0.108248	0.127525	0.0834601	0.179169	0.107385	0.120364	0.110192	0.15128	0.108248	0.0834601	0.107385	0.110192	0.127525	0.179169	0.120364	0.15128
K00201	formylmethanofuran dehydrogenase subunit B [EC:1.2.99.5]	0.0661071	0.180734	0.123421	2.73396	1.13867e-06	301	754	313	1007	295	1077	1237	1086	0.0487766	0.165498	0.0375871	0.150227	0.0461113	0.161636	0.131954	0.245575	0.0487766	0.0375871	0.0461113	0.131954	0.165498	0.150227	0.161636	0.245575
K02874	large subunit ribosomal protein L14	0.111571	0.134639	0.123105	1.20675	0.177265	684	648	711	950	744	815	1254	585	0.110841	0.142231	0.0853815	0.141724	0.116294	0.122315	0.133767	0.132285	0.110841	0.0853815	0.116294	0.133767	0.142231	0.141724	0.122315	0.132285
K01687	dihydroxy-acid dehydratase [EC:4.2.1.9]	0.144695	0.101361	0.123028	0.700515	0.376292	819	413	1850	409	866	918	830	513	0.132718	0.0906505	0.22216	0.0610158	0.135364	0.137774	0.088538	0.116004	0.132718	0.22216	0.135364	0.088538	0.0906505	0.0610158	0.137774	0.116004
K00666	fatty-acyl-CoA synthase [EC:6.2.1.-]	0.119147	0.123079	0.121113	1.03301	0.914774	829	692	319	757	770	880	1721	422	0.134338	0.151889	0.0383076	0.112931	0.120358	0.132071	0.183583	0.0954261	0.134338	0.0383076	0.120358	0.183583	0.151889	0.112931	0.132071	0.0954261
K01889	phenylalanyl-tRNA synthetase alpha chain [EC:6.1.1.20]	0.121996	0.118431	0.120214	0.97078	0.928336	998	375	660	1056	547	805	1514	500	0.161724	0.0823098	0.0792571	0.157537	0.0855013	0.120815	0.161502	0.113064	0.161724	0.0792571	0.0855013	0.161502	0.0823098	0.157537	0.120815	0.113064
K03553	recombination protein RecA	0.117493	0.122097	0.119795	1.03919	0.919137	665	840	1408	356	592	819	943	566	0.107762	0.184374	0.169082	0.0531091	0.0925353	0.122916	0.100592	0.127989	0.107762	0.169082	0.0925353	0.100592	0.184374	0.0531091	0.122916	0.127989
K00951	GTP pyrophosphokinase [EC:2.7.6.5]	0.138823	0.0990752	0.118949	0.713682	0.192525	1130	387	1278	636	757	790	941	433	0.183115	0.0849437	0.153471	0.0948803	0.118326	0.118563	0.100379	0.0979135	0.183115	0.153471	0.118326	0.100379	0.0849437	0.0948803	0.118563	0.0979135
K01649	2-isopropylmalate synthase [EC:2.3.3.13]	0.130846	0.10674	0.118793	0.815769	0.117082	769	404	829	717	1038	910	1284	419	0.124615	0.0886751	0.0995517	0.106964	0.162249	0.136573	0.136967	0.0947477	0.124615	0.0995517	0.162249	0.136967	0.0886751	0.106964	0.136573	0.0947477
K01939	adenylosuccinate synthase [EC:6.3.4.4]	0.136378	0.100915	0.118646	0.739966	0.0142555	821	369	1112	739	898	769	1299	429	0.133042	0.0809928	0.133536	0.110246	0.140366	0.115412	0.138567	0.097009	0.133042	0.133536	0.140366	0.138567	0.0809928	0.110246	0.115412	0.097009
K01153	type I restriction enzyme, R subunit [EC:3.1.21.3]	0.146288	0.0902384	0.118263	0.616856	0.284033	1491	651	2152	683	350	423	285	233	0.241614	0.14289	0.258426	0.101892	0.0547084	0.063484	0.0304016	0.0526879	0.241614	0.258426	0.0547084	0.0304016	0.14289	0.101892	0.063484	0.0526879
K00826	branched-chain amino acid aminotransferase [EC:2.6.1.42]	0.119535	0.116942	0.118239	0.97831	0.893366	803	384	624	706	793	975	1398	583	0.130125	0.0842852	0.074934	0.105323	0.123954	0.146328	0.149128	0.131833	0.130125	0.074934	0.123954	0.149128	0.0842852	0.105323	0.146328	0.131833
K02864	large subunit ribosomal protein L10	0.0912095	0.143611	0.11741	1.57452	0.252801	611	395	408	1383	485	828	1322	695	0.0990117	0.0866996	0.0489953	0.20632	0.0758102	0.124266	0.141021	0.157159	0.0990117	0.0489953	0.0758102	0.141021	0.0866996	0.20632	0.124266	0.157159
K03696	ATP-dependent Clp protease ATP-binding subunit ClpC	0.111188	0.123493	0.11734	1.11067	0.572518	683	603	926	449	813	1026	898	622	0.110679	0.132354	0.1112	0.0669831	0.12708	0.153982	0.0957917	0.140652	0.110679	0.1112	0.12708	0.0957917	0.132354	0.0669831	0.153982	0.140652
K03307	solute:Na+ symporter, SSS family	0.108287	0.12566	0.116974	1.16043	0.749825	630	279	290	971	460	1096	2103	584	0.102091	0.0612385	0.0348251	0.144857	0.0719024	0.164488	0.224332	0.132059	0.102091	0.0348251	0.0719024	0.224332	0.0612385	0.144857	0.164488	0.132059
K02965	small subunit ribosomal protein S19	0.122199	0.111345	0.116772	0.911179	0.0524866	795	505	1170	868	695	637	1039	484	0.128829	0.110844	0.140501	0.129491	0.108635	0.0956011	0.110832	0.109446	0.128829	0.140501	0.108635	0.110832	0.110844	0.129491	0.0956011	0.109446
K00602	phosphoribosylaminoimidazolecarboxamide formyltransferase / IMP cyclohydrolase [EC:2.1.2.3 3.5.4.10]	0.130936	0.100078	0.115507	0.764328	0.310573	1182	444	839	734	657	761	1207	350	0.191541	0.0974548	0.100753	0.1095	0.102695	0.114211	0.128753	0.0791449	0.191541	0.100753	0.102695	0.128753	0.0974548	0.1095	0.114211	0.0791449
K02963	small subunit ribosomal protein S18	0.122436	0.107893	0.115165	0.881216	0.34096	820	633	980	848	744	566	1152	359	0.13288	0.138939	0.117685	0.126507	0.116294	0.0849454	0.122886	0.08118	0.13288	0.117685	0.116294	0.122886	0.138939	0.126507	0.0849454	0.08118
K02909	large subunit ribosomal protein L31	0.110081	0.116513	0.113297	1.05843	0.904689	920	425	578	1478	590	540	1215	315	0.149085	0.0932844	0.06941	0.220492	0.0922227	0.0810434	0.129607	0.0712304	0.149085	0.06941	0.0922227	0.129607	0.0932844	0.220492	0.0810434	0.0712304
K01079	phosphoserine phosphatase [EC:3.1.3.3]	0.0602161	0.163877	0.112047	2.72148	0.0403219	306	401	268	1444	276	913	1087	951	0.0495869	0.0880166	0.0321832	0.21542	0.0431414	0.137023	0.115953	0.215048	0.0495869	0.0321832	0.0431414	0.115953	0.0880166	0.21542	0.137023	0.215048
K00133	aspartate-semialdehyde dehydrogenase [EC:1.2.1.11]	0.109222	0.113397	0.11131	1.03822	0.771606	724	389	678	694	663	858	1261	601	0.117323	0.0853827	0.0814187	0.103533	0.103633	0.128769	0.134514	0.135903	0.117323	0.0814187	0.103633	0.134514	0.0853827	0.103533	0.128769	0.135903
K01923	phosphoribosylaminoimidazole-succinocarboxamide synthase [EC:6.3.2.6]	0.125124	0.0963729	0.110749	0.770217	0.148057	758	337	904	697	1089	738	927	428	0.122833	0.073969	0.108558	0.10398	0.170221	0.110759	0.0988852	0.0967829	0.122833	0.108558	0.170221	0.0988852	0.073969	0.10398	0.110759	0.0967829
K01738	cysteine synthase A [EC:2.5.1.47]	0.116685	0.103479	0.110082	0.886823	0.450327	781	313	955	764	810	810	927	485	0.12656	0.0687012	0.114683	0.113976	0.126611	0.121565	0.0988852	0.109672	0.12656	0.114683	0.126611	0.0988852	0.0687012	0.113976	0.121565	0.109672
K02600	N utilization substance protein A	0.132575	0.0871456	0.10986	0.657332	0.192217	858	380	621	590	1347	638	995	360	0.139038	0.0834072	0.0745737	0.0880179	0.210549	0.0957512	0.106139	0.0814062	0.139038	0.0745737	0.210549	0.106139	0.0834072	0.0880179	0.0957512	0.0814062
K02356	elongation factor EF-P	0.119245	0.0991636	0.109204	0.831596	0.660076	926	250	523	1068	866	720	1207	329	0.150057	0.0548732	0.0628052	0.159327	0.135364	0.108058	0.128753	0.0743962	0.150057	0.0628052	0.135364	0.128753	0.0548732	0.159327	0.108058	0.0743962
K00700	1,4-alpha-glucan branching enzyme [EC:2.4.1.18]	0.121198	0.0966586	0.108928	0.797526	0.311202	763	432	1272	541	616	819	1051	390	0.123643	0.0948209	0.15275	0.080708	0.0962867	0.122916	0.112113	0.08819	0.123643	0.15275	0.0962867	0.112113	0.0948209	0.080708	0.122916	0.08819
K02335	DNA polymerase I [EC:2.7.7.7]	0.115543	0.101105	0.108324	0.875045	0.768389	1255	257	900	1060	593	780	544	322	0.203371	0.0564096	0.108078	0.158134	0.0926916	0.117063	0.0580297	0.0728133	0.203371	0.108078	0.0926916	0.0580297	0.0564096	0.158134	0.117063	0.0728133
K00041	tagaturonate reductase [EC:1.1.1.58]	0.103034	0.112501	0.107768	1.09188	0.860209	707	637	192	984	536	596	1788	327	0.114568	0.139817	0.0230566	0.146796	0.0837819	0.0894479	0.19073	0.0739439	0.114568	0.0230566	0.0837819	0.19073	0.139817	0.146796	0.0894479	0.0739439
K03531	cell division protein FtsZ	0.0959168	0.119351	0.107634	1.24432	0.0224804	558	448	652	703	576	819	1171	669	0.0904231	0.0983327	0.0782964	0.104876	0.0900343	0.122916	0.124913	0.15128	0.0904231	0.0782964	0.0900343	0.124913	0.0983327	0.104876	0.122916	0.15128
K01190	beta-galactosidase [EC:3.2.1.23]	0.124876	0.0899122	0.107394	0.720011	0.290179	1006	215	787	635	940	949	891	333	0.163021	0.0471909	0.0945081	0.0947312	0.146931	0.142426	0.095045	0.0753007	0.163021	0.0945081	0.146931	0.095045	0.0471909	0.0947312	0.142426	0.0753007
K01885	glutamyl-tRNA synthetase [EC:6.1.1.17]	0.126946	0.0867173	0.106831	0.683106	0.248904	944	274	701	442	1240	766	720	468	0.152974	0.060141	0.0841806	0.0659389	0.193824	0.114962	0.076804	0.105828	0.152974	0.0841806	0.193824	0.076804	0.060141	0.0659389	0.114962	0.105828
K09013	Fe-S cluster assembly ATP-binding protein	0.11223	0.0992645	0.105747	0.884478	0.638265	847	354	677	832	532	653	1380	430	0.137255	0.0777004	0.0812986	0.12412	0.0831567	0.0980024	0.147208	0.0972351	0.137255	0.0812986	0.0831567	0.147208	0.0777004	0.12412	0.0980024	0.0972351
K00200	formylmethanofuran dehydrogenase subunit A [EC:1.2.99.5]	0.0575309	0.153549	0.10554	2.66898	0.00189353	196	558	191	678	302	936	1202	1106	0.0317615	0.122477	0.0229365	0.101146	0.0472055	0.140475	0.12822	0.250098	0.0317615	0.0229365	0.0472055	0.12822	0.122477	0.101146	0.140475	0.250098
K14218	tRNA Ala	0.097976	0.110212	0.104094	1.12489	0.253637	608	569	858	834	609	550	892	482	0.0985255	0.124891	0.103034	0.124419	0.0951925	0.0825442	0.0951516	0.108994	0.0985255	0.103034	0.0951925	0.0951516	0.124891	0.124419	0.0825442	0.108994
K01890	phenylalanyl-tRNA synthetase beta chain [EC:6.1.1.20]	0.106502	0.100647	0.103575	0.945017	0.851971	855	212	728	738	671	890	892	497	0.138552	0.0465325	0.087423	0.110097	0.104884	0.133571	0.0951516	0.112386	0.138552	0.087423	0.104884	0.0951516	0.0465325	0.110097	0.133571	0.112386
K06001	tryptophan synthase beta chain [EC:4.2.1.20]	0.0872504	0.117616	0.102433	1.34803	0.0267719	399	490	317	536	801	912	1135	646	0.0646574	0.107551	0.0380674	0.079962	0.125204	0.136873	0.121073	0.146079	0.0646574	0.0380674	0.125204	0.121073	0.107551	0.079962	0.136873	0.146079
K02887	large subunit ribosomal protein L20	0.104258	0.10057	0.102414	0.964634	0.917796	758	359	704	1117	478	578	1265	310	0.122833	0.0787979	0.0845409	0.166637	0.074716	0.0867464	0.13494	0.0700997	0.122833	0.0845409	0.074716	0.13494	0.0787979	0.166637	0.0867464	0.0700997
K07405	alpha-amylase [EC:3.2.1.1]	0.100563	0.10425	0.102406	1.03667	0.935826	812	457	278	983	536	678	1439	302	0.131583	0.100308	0.033384	0.146647	0.0837819	0.101754	0.153501	0.0682907	0.131583	0.033384	0.0837819	0.153501	0.100308	0.146647	0.101754	0.0682907
K01686	mannonate dehydratase [EC:4.2.1.8]	0.132135	0.0723136	0.102224	0.547272	0.172818	853	285	308	482	1060	605	1759	283	0.138227	0.0625554	0.0369866	0.0719062	0.165688	0.0907986	0.187636	0.0639943	0.138227	0.0369866	0.165688	0.187636	0.0625554	0.0719062	0.0907986	0.0639943
K00347	Na+-transporting NADH:ubiquinone oxidoreductase subunit B [EC:1.6.5.-]	0.105425	0.0982321	0.101828	0.931773	0.877142	671	437	108	686	712	824	1769	314	0.108735	0.0959183	0.0129693	0.102339	0.111292	0.123666	0.188703	0.0710043	0.108735	0.0129693	0.111292	0.188703	0.0959183	0.102339	0.123666	0.0710043
K00059	3-oxoacyl-[acyl-carrier protein] reductase [EC:1.1.1.100]	0.116881	0.0863452	0.101613	0.738742	0.296106	710	268	695	632	711	802	1480	318	0.115054	0.058824	0.0834601	0.0942836	0.111136	0.120364	0.157875	0.0719088	0.115054	0.0834601	0.111136	0.157875	0.058824	0.0942836	0.120364	0.0719088
K00320	coenzyme F420-dependent N5,N10-methenyltetrahydromethanopterin reductase [EC:1.5.99.11]	0.0484968	0.150767	0.0996319	3.1088	0.112498	319	482	275	1824	235	539	680	638	0.0516935	0.105795	0.0330238	0.27211	0.0367328	0.0808933	0.0725371	0.14427	0.0516935	0.0330238	0.0367328	0.0725371	0.105795	0.27211	0.0808933	0.14427
K01338	ATP-dependent Lon protease [EC:3.4.21.53]	0.110395	0.0873935	0.0988944	0.791641	0.500512	861	304	1277	513	604	766	509	404	0.139524	0.0667258	0.15335	0.0765308	0.094411	0.114962	0.0542962	0.0913558	0.139524	0.15335	0.094411	0.0542962	0.0667258	0.0765308	0.114962	0.0913558
K14230	tRNA Met	0.0884066	0.108471	0.0984387	1.22696	0.173042	566	491	702	907	520	521	903	498	0.0917195	0.107771	0.0843007	0.135309	0.081281	0.0781918	0.096325	0.112612	0.0917195	0.0843007	0.081281	0.096325	0.107771	0.135309	0.0781918	0.112612
K01895	acetyl-CoA synthetase [EC:6.2.1.1]	0.100376	0.0949506	0.0976631	0.945954	0.701751	584	388	462	548	732	748	1284	445	0.0946364	0.0851632	0.05548	0.0817522	0.114419	0.11226	0.136967	0.100627	0.0946364	0.05548	0.114419	0.136967	0.0851632	0.0817522	0.11226	0.100627
K14219	tRNA Arg	0.0951805	0.0981474	0.096664	1.03117	0.828484	637	429	898	949	592	456	723	391	0.103225	0.0941624	0.107838	0.141575	0.0925353	0.0684366	0.077124	0.0884161	0.103225	0.107838	0.0925353	0.077124	0.0941624	0.141575	0.0684366	0.0884161
K02996	small subunit ribosomal protein S9	0.0799772	0.111639	0.0958079	1.39588	0.244801	586	345	486	944	399	743	977	524	0.0949605	0.075725	0.058362	0.140829	0.0623675	0.11151	0.104219	0.118491	0.0949605	0.058362	0.0623675	0.104219	0.075725	0.140829	0.11151	0.118491
K03723	transcription-repair coupling factor (superfamily II helicase) [EC:3.6.4.-]	0.10958	0.0816595	0.0956197	0.745205	0.421801	657	324	1351	358	690	738	579	404	0.106466	0.0711156	0.162237	0.0534075	0.107854	0.110759	0.0617632	0.0913558	0.106466	0.162237	0.107854	0.0617632	0.0711156	0.0534075	0.110759	0.0913558
K00319	methylenetetrahydromethanopterin dehydrogenase [EC:1.5.99.9]	0.042631	0.147106	0.0948685	3.45069	0.08057	264	394	198	1641	227	633	642	717	0.0427808	0.0864801	0.0237771	0.244809	0.0354823	0.0950008	0.0684836	0.162134	0.0427808	0.0237771	0.0354823	0.0684836	0.0864801	0.244809	0.0950008	0.162134
K00012	UDPglucose 6-dehydrogenase [EC:1.1.1.22]	0.0916457	0.0949689	0.0933073	1.03626	0.840229	780	391	633	649	634	710	610	401	0.126398	0.0858216	0.0760148	0.0968197	0.0991003	0.106557	0.0650701	0.0906774	0.126398	0.0760148	0.0991003	0.0650701	0.0858216	0.0968197	0.106557	0.0906774
K00874	2-dehydro-3-deoxygluconokinase [EC:2.7.1.45]	0.0950984	0.088326	0.0917122	0.928784	0.844596	613	527	306	729	770	473	1162	256	0.0993358	0.115673	0.0367465	0.108754	0.120358	0.070988	0.123953	0.0578888	0.0993358	0.0367465	0.120358	0.123953	0.115673	0.108754	0.070988	0.0578888
K01358	ATP-dependent Clp protease, protease subunit [EC:3.4.21.92]	0.0992116	0.080598	0.0899048	0.812384	0.359075	657	514	700	430	933	526	567	294	0.106466	0.112819	0.0840606	0.0641487	0.145837	0.0789422	0.0604832	0.0664817	0.106466	0.0840606	0.145837	0.0604832	0.112819	0.0641487	0.0789422	0.0664817
K01811	putative family 31 glucosidase	0.0885543	0.0905818	0.089568	1.0229	0.970279	1043	246	288	713	189	850	1135	329	0.169017	0.0539952	0.0345849	0.106367	0.0295425	0.127568	0.121073	0.0743962	0.169017	0.0345849	0.0295425	0.121073	0.0539952	0.106367	0.127568	0.0743962
K01733	threonine synthase [EC:4.2.3.1]	0.0750417	0.103531	0.0892863	1.37964	0.134221	495	307	522	685	467	742	790	589	0.080214	0.0673843	0.0626852	0.10219	0.0729966	0.11136	0.0842711	0.13319	0.080214	0.0626852	0.0729966	0.0842711	0.0673843	0.10219	0.11136	0.13319
K02902	large subunit ribosomal protein L28	0.0833134	0.0945718	0.0889426	1.13513	0.838181	634	342	303	1319	552	423	1011	190	0.102739	0.0750665	0.0363862	0.196772	0.0862829	0.063484	0.107846	0.0429644	0.102739	0.0363862	0.0862829	0.107846	0.0750665	0.196772	0.063484	0.0429644
K01755	argininosuccinate lyase [EC:4.3.2.1]	0.0844746	0.0922669	0.0883708	1.09224	0.682355	597	300	732	513	500	736	704	514	0.096743	0.0658478	0.0879033	0.0765308	0.0781548	0.110459	0.0750973	0.11623	0.096743	0.0879033	0.0781548	0.0750973	0.0658478	0.0765308	0.110459	0.11623
K02879	large subunit ribosomal protein L17	0.0931185	0.0829726	0.0880456	0.891043	0.770576	813	262	566	885	345	492	1114	303	0.131745	0.0575071	0.067969	0.132027	0.0539268	0.0738395	0.118833	0.0685168	0.131745	0.067969	0.0539268	0.118833	0.0575071	0.132027	0.0738395	0.0685168
K01622	fructose 1,6-bisphosphate aldolase/phosphatase [EC:4.1.2.13 3.1.3.11]	0.043786	0.131775	0.0877806	3.00953	0.0228163	225	451	190	1103	254	605	714	764	0.0364609	0.0989912	0.0228164	0.164549	0.0397026	0.0907986	0.076164	0.172762	0.0364609	0.0228164	0.0397026	0.076164	0.0989912	0.164549	0.0907986	0.172762
K13942	5,10-methenyltetrahydromethanopterin hydrogenase [EC:1.12.98.2]	0.0325952	0.140315	0.0864552	4.30478	0.0383801	54	351	74	1372	161	606	821	834	0.00875062	0.0770419	0.0088864	0.204679	0.0251658	0.0909487	0.0875779	0.188591	0.00875062	0.0088864	0.0251658	0.0875779	0.0770419	0.204679	0.0909487	0.188591
K03657	DNA helicase II / ATP-dependent DNA helicase PcrA [EC:3.6.4.12]	0.10931	0.0625152	0.0859127	0.571906	0.323453	473	189	1475	240	1027	657	215	328	0.076649	0.0414841	0.177128	0.0358039	0.16053	0.0986028	0.0229345	0.0741701	0.076649	0.177128	0.16053	0.0229345	0.0414841	0.0358039	0.0986028	0.0741701
K00342	NADH dehydrogenase I subunit M [EC:1.6.5.3]	0.0852973	0.085498	0.0853976	1.00235	0.99367	774	338	265	513	581	833	873	293	0.125426	0.0741885	0.0318229	0.0765308	0.0908159	0.125017	0.0931249	0.0662556	0.125426	0.0318229	0.0908159	0.0931249	0.0741885	0.0765308	0.125017	0.0662556
K02014	iron complex outermembrane recepter protein	0.0844072	0.0860198	0.0852135	1.01911	0.976124	1009	179	339	964	341	711	751	240	0.163507	0.0392892	0.0407093	0.143812	0.0533016	0.106707	0.0801109	0.0542708	0.163507	0.0407093	0.0533016	0.0801109	0.0392892	0.143812	0.106707	0.0542708
K02926	large subunit ribosomal protein L4	0.0905561	0.0797347	0.0851454	0.880501	0.6849	614	409	470	738	625	486	1018	204	0.0994978	0.0897725	0.0564407	0.110097	0.0976935	0.072939	0.108592	0.0461302	0.0994978	0.0564407	0.0976935	0.108592	0.0897725	0.110097	0.072939	0.0461302
K09955	hypothetical protein	0.0769099	0.0914001	0.084155	1.18841	0.544975	666	293	286	561	497	805	822	428	0.107924	0.0643114	0.0343447	0.0836916	0.0776859	0.120815	0.0876846	0.0967829	0.107924	0.0343447	0.0776859	0.0876846	0.0643114	0.0836916	0.120815	0.0967829
K01652	acetolactate synthase I/II/III large subunit [EC:2.2.1.6]	0.0936881	0.074412	0.0840501	0.794252	0.38087	580	213	982	422	691	743	514	338	0.0939882	0.0467519	0.117925	0.0629552	0.10801	0.11151	0.0548295	0.0764313	0.0939882	0.117925	0.10801	0.0548295	0.0467519	0.0629552	0.11151	0.0764313
K01886	glutaminyl-tRNA synthetase [EC:6.1.1.18]	0.0869246	0.0808805	0.0839026	0.930467	0.755479	668	261	671	516	437	693	849	377	0.108248	0.0572876	0.080578	0.0769784	0.0683073	0.104006	0.0905647	0.0852503	0.108248	0.080578	0.0683073	0.0905647	0.0572876	0.0769784	0.104006	0.0852503
K01007	pyruvate, water dikinase [EC:2.7.9.2]	0.0570746	0.109806	0.0834402	1.9239	0.0178506	232	426	665	752	256	533	664	679	0.0375953	0.0935039	0.0798575	0.112186	0.0400153	0.0799928	0.0708304	0.153541	0.0375953	0.0798575	0.0400153	0.0708304	0.0935039	0.112186	0.0799928	0.153541
K01867	tryptophanyl-tRNA synthetase [EC:6.1.1.2]	0.0892312	0.0763252	0.0827782	0.855365	0.667582	764	221	480	663	432	603	1012	298	0.123805	0.0485079	0.0576415	0.0989083	0.0675257	0.0904984	0.107952	0.0673862	0.123805	0.0576415	0.0675257	0.107952	0.0485079	0.0989083	0.0904984	0.0673862
K01892	histidyl-tRNA synthetase [EC:6.1.1.21]	0.08092	0.0844729	0.0826964	1.04391	0.844655	599	244	559	684	531	621	717	394	0.0970671	0.0535562	0.0671284	0.102041	0.0830004	0.0931999	0.076484	0.0890945	0.0970671	0.0671284	0.0830004	0.076484	0.0535562	0.102041	0.0931999	0.0890945
K02890	large subunit ribosomal protein L22	0.0582537	0.107075	0.0826645	1.83809	0.134168	382	296	285	955	209	658	977	540	0.0619025	0.0649698	0.0342247	0.14247	0.0326687	0.0987528	0.104219	0.122109	0.0619025	0.0342247	0.0326687	0.104219	0.0649698	0.14247	0.0987528	0.122109
K03088	RNA polymerase sigma-70 factor, ECF subfamily	0.0805555	0.084743	0.0826492	1.05198	0.934161	817	129	261	922	354	715	967	291	0.132394	0.0283146	0.0313426	0.137547	0.0553336	0.107307	0.103152	0.0658033	0.132394	0.0313426	0.0553336	0.103152	0.0283146	0.137547	0.107307	0.0658033
K14229	tRNA Lys	0.0824858	0.081612	0.0820489	0.989407	0.961123	473	445	633	692	666	392	686	295	0.076649	0.0976743	0.0760148	0.103235	0.104102	0.0588315	0.0731772	0.0667078	0.076649	0.0760148	0.104102	0.0731772	0.0976743	0.103235	0.0588315	0.0667078
K02835	peptide chain release factor RF-1	0.0848502	0.0788694	0.0818598	0.929513	0.762552	467	494	731	291	725	569	587	346	0.0756767	0.108429	0.0877832	0.0434122	0.113324	0.0853957	0.0626166	0.0782404	0.0756767	0.0877832	0.113324	0.0626166	0.108429	0.0434122	0.0853957	0.0782404
K02005	HlyD family secretion protein	0.0882006	0.0750939	0.0816472	0.851399	0.705454	958	329	474	746	334	503	829	183	0.155243	0.0722131	0.056921	0.11129	0.0522074	0.0754904	0.0884313	0.0413815	0.155243	0.056921	0.0522074	0.0884313	0.0722131	0.11129	0.0754904	0.0413815
K00928	aspartate kinase [EC:2.7.2.4]	0.0855968	0.0757052	0.080651	0.88444	0.57117	691	267	542	505	668	619	571	336	0.111976	0.0586046	0.0650869	0.0753374	0.104415	0.0928997	0.0609099	0.0759791	0.111976	0.0650869	0.104415	0.0609099	0.0586046	0.0753374	0.0928997	0.0759791
K02622	topoisomerase IV subunit B [EC:5.99.1.-]	0.0858579	0.0739074	0.0798827	0.860811	0.616626	662	223	299	541	714	678	831	284	0.107276	0.0489469	0.0359059	0.080708	0.111605	0.101754	0.0886446	0.0642204	0.107276	0.0359059	0.111605	0.0886446	0.0489469	0.080708	0.101754	0.0642204
K03217	preprotein translocase subunit YidC	0.0798986	0.0797189	0.0798088	0.997751	0.994848	653	283	431	720	408	632	921	241	0.105818	0.0621164	0.0517573	0.107412	0.0637743	0.0948507	0.0982451	0.0544969	0.105818	0.0517573	0.0637743	0.0982451	0.0621164	0.107412	0.0948507	0.0544969
K00764	amidophosphoribosyltransferase [EC:2.4.2.14]	0.0843071	0.0749365	0.0796218	0.888851	0.683956	722	215	595	458	556	658	580	378	0.116999	0.0471909	0.0714515	0.0683258	0.0869081	0.0987528	0.0618699	0.0854765	0.116999	0.0714515	0.0869081	0.0618699	0.0471909	0.0683258	0.0987528	0.0854765
K01572	oxaloacetate decarboxylase, beta subunit [EC:4.1.1.3]	0.0820037	0.0753857	0.0786947	0.919297	0.555623	460	299	405	437	858	681	663	303	0.0745423	0.0656283	0.048635	0.0651929	0.134114	0.102205	0.0707237	0.0685168	0.0745423	0.048635	0.134114	0.0707237	0.0656283	0.0651929	0.102205	0.0685168
K00350	Na+-transporting NADH:ubiquinone oxidoreductase subunit E [EC:1.6.5.-]	0.0835759	0.0733436	0.0784598	0.877568	0.698997	452	440	329	494	709	543	1038	184	0.0732459	0.0965768	0.0395085	0.0736964	0.110824	0.0814936	0.110726	0.0416076	0.0732459	0.0395085	0.110824	0.110726	0.0965768	0.0736964	0.0814936	0.0416076
K01953	asparagine synthase (glutamine-hydrolysing) [EC:6.3.5.4]	0.103867	0.0530229	0.0784451	0.510487	0.0587249	575	251	1131	306	473	421	1055	213	0.0931779	0.0550927	0.135818	0.04565	0.0739344	0.0631838	0.112539	0.0481653	0.0931779	0.135818	0.0739344	0.112539	0.0550927	0.04565	0.0631838	0.0481653
K02035	peptide/nickel transport system substrate-binding protein	0.0672065	0.089637	0.0784217	1.33375	0.408599	206	200	602	474	794	756	366	577	0.033382	0.0438985	0.0722921	0.0707127	0.12411	0.113461	0.039042	0.130476	0.033382	0.0722921	0.12411	0.039042	0.0438985	0.0707127	0.113461	0.130476
K01784	UDP-glucose 4-epimerase [EC:5.1.3.2]	0.0921067	0.0638059	0.0779563	0.692739	0.14791	615	292	803	333	762	489	499	301	0.0996599	0.0640919	0.0964295	0.0496779	0.119108	0.0733893	0.0532294	0.0680646	0.0996599	0.0964295	0.119108	0.0532294	0.0640919	0.0496779	0.0733893	0.0680646
K02621	topoisomerase IV subunit A [EC:5.99.1.-]	0.0807505	0.0748396	0.077795	0.9268	0.729546	686	281	289	342	605	742	774	333	0.111165	0.0616775	0.034705	0.0510206	0.0945673	0.11136	0.0825643	0.0753007	0.111165	0.034705	0.0945673	0.0825643	0.0616775	0.0510206	0.11136	0.0753007
K01945	phosphoribosylamine--glycine ligase [EC:6.3.4.13]	0.0740221	0.0789008	0.0764615	1.06591	0.780185	412	212	709	402	414	664	745	484	0.066764	0.0465325	0.0851413	0.0599715	0.0647122	0.0996533	0.0794708	0.109446	0.066764	0.0851413	0.0647122	0.0794708	0.0465325	0.0599715	0.0996533	0.109446
K03427	type I restriction enzyme M protein [EC:2.1.1.72]	0.0947182	0.0578574	0.0762878	0.610837	0.217537	1006	357	1228	522	286	266	222	156	0.163021	0.0783589	0.147466	0.0778735	0.0447045	0.0399214	0.0236812	0.035276	0.163021	0.147466	0.0447045	0.0236812	0.0783589	0.0778735	0.0399214	0.035276
K01938	formate--tetrahydrofolate ligase [EC:6.3.4.3]	0.0651154	0.0870129	0.0760642	1.33629	0.551504	238	505	773	153	391	541	637	589	0.0385676	0.110844	0.0928269	0.022825	0.0611171	0.0811934	0.0679502	0.13319	0.0385676	0.0928269	0.0611171	0.0679502	0.110844	0.022825	0.0811934	0.13319
K01696	tryptophan synthase beta chain [EC:4.2.1.20]	0.0615692	0.0905456	0.0760574	1.47063	0.0881097	319	354	524	408	426	711	610	517	0.0516935	0.0777004	0.0629253	0.0608666	0.0665879	0.106707	0.0650701	0.116908	0.0516935	0.0629253	0.0665879	0.0650701	0.0777004	0.0608666	0.106707	0.116908
K14227	tRNA Ile	0.0691249	0.0824483	0.0757866	1.19274	0.0273705	446	412	564	587	401	472	692	358	0.0722737	0.090431	0.0677288	0.0875704	0.0626801	0.0708379	0.0738172	0.0809539	0.0722737	0.0677288	0.0626801	0.0738172	0.090431	0.0875704	0.0708379	0.0809539
K14221	tRNA Asp	0.0759449	0.0754502	0.0756976	0.993487	0.896294	519	401	615	540	432	395	734	327	0.0841032	0.0880166	0.0738532	0.0805588	0.0675257	0.0592817	0.0782974	0.0739439	0.0841032	0.0738532	0.0675257	0.0782974	0.0880166	0.0805588	0.0592817	0.0739439
K03044	DNA-directed RNA polymerase subunit B' [EC:2.7.7.6]	0.0397532	0.110811	0.0752822	2.78748	0.00111864	177	433	169	681	201	590	737	699	0.0286826	0.0950403	0.0202946	0.101594	0.0314182	0.0885474	0.0786174	0.158064	0.0286826	0.0202946	0.0314182	0.0786174	0.0950403	0.101594	0.0885474	0.158064
K03555	DNA mismatch repair protein MutS	0.0869706	0.0633504	0.0751605	0.728412	0.295973	707	172	776	473	530	581	537	256	0.114568	0.0377527	0.0931871	0.0705635	0.0828441	0.0871967	0.057283	0.0578888	0.114568	0.0931871	0.0828441	0.057283	0.0377527	0.0705635	0.0871967	0.0578888
K03924	MoxR-like ATPase [EC:3.6.3.-]	0.0752667	0.0742045	0.0747356	0.985888	0.92969	547	259	479	394	630	692	529	342	0.0886406	0.0568486	0.0575214	0.0587781	0.098475	0.103856	0.0564296	0.0773358	0.0886406	0.0575214	0.098475	0.0564296	0.0568486	0.0587781	0.103856	0.0773358
K02434	aspartyl-tRNA(Asn)/glutamyl-tRNA (Gln) amidotransferase subunit B [EC:6.3.5.6 6.3.5.7]	0.0553859	0.0920603	0.0737231	1.66216	0.0824969	217	311	684	628	398	579	394	528	0.0351645	0.0682622	0.0821392	0.0936869	0.0622112	0.0868965	0.0420289	0.119396	0.0351645	0.0821392	0.0622112	0.0420289	0.0682622	0.0936869	0.0868965	0.119396
K06901	putative MFS transporter, AGZA family, xanthine/uracil permease	0.0775162	0.0689696	0.0732429	0.889743	0.490844	492	201	851	585	237	348	854	408	0.0797279	0.044118	0.102194	0.087272	0.0370454	0.0522279	0.0910981	0.0922603	0.0797279	0.102194	0.0370454	0.0910981	0.044118	0.087272	0.0522279	0.0922603
K03308	neurotransmitter:Na+ symporter, NSS family	0.0914493	0.054859	0.0731542	0.599885	0.49677	1209	81	797	638	308	378	244	220	0.195917	0.0177789	0.0957089	0.0951787	0.0481434	0.0567304	0.026028	0.0497482	0.195917	0.0957089	0.0481434	0.026028	0.0177789	0.0951787	0.0567304	0.0497482
K01681	aconitate hydratase 1 [EC:4.2.1.3]	0.0880406	0.0579657	0.0730032	0.658398	0.527555	443	220	1353	87	570	644	270	327	0.0717875	0.0482884	0.162477	0.0129789	0.0890965	0.0966517	0.0288015	0.0739439	0.0717875	0.162477	0.0890965	0.0288015	0.0482884	0.0129789	0.0966517	0.0739439
K02520	translation initiation factor IF-3	0.0818407	0.0639898	0.0729152	0.781883	0.488213	547	194	295	569	741	484	820	247	0.0886406	0.0425816	0.0354255	0.0848851	0.115825	0.0726389	0.0874712	0.0558537	0.0886406	0.0354255	0.115825	0.0874712	0.0425816	0.0848851	0.0726389	0.0558537
K03654	ATP-dependent DNA helicase RecQ [EC:3.6.4.12]	0.0915084	0.0542056	0.072857	0.592357	0.0908746	513	130	557	372	1023	591	526	195	0.0831309	0.0285341	0.0668882	0.055496	0.159905	0.0886975	0.0561096	0.044095	0.0831309	0.0668882	0.159905	0.0561096	0.0285341	0.055496	0.0886975	0.044095
K02939	large subunit ribosomal protein L9	0.0795797	0.0658427	0.0727112	0.82738	0.660872	587	213	385	663	391	489	1086	196	0.0951225	0.0467519	0.0462333	0.0989083	0.0611171	0.0733893	0.115846	0.0443211	0.0951225	0.0462333	0.0611171	0.115846	0.0467519	0.0989083	0.0733893	0.0443211
K02836	peptide chain release factor RF-2	0.076235	0.0691449	0.0726899	0.906996	0.671248	639	270	488	546	416	509	729	263	0.103549	0.059263	0.0586022	0.0814539	0.0650248	0.0763909	0.0777641	0.0594717	0.103549	0.0586022	0.0650248	0.0777641	0.059263	0.0814539	0.0763909	0.0594717
K00125	formate dehydrogenase, beta subunit [EC:1.2.1.2]	0.0377996	0.107574	0.0726869	2.84591	0.0112924	143	372	190	769	237	513	639	694	0.0231729	0.0816513	0.0228164	0.114722	0.0370454	0.0769912	0.0681636	0.156933	0.0231729	0.0228164	0.0370454	0.0681636	0.0816513	0.114722	0.0769912	0.156933
K14237	tRNA Val	0.0736936	0.0713516	0.0725226	0.968219	0.65684	506	373	654	548	463	373	580	291	0.0819966	0.0818708	0.0785366	0.0817522	0.0723713	0.0559799	0.0618699	0.0658033	0.0819966	0.0785366	0.0723713	0.0618699	0.0818708	0.0817522	0.0559799	0.0658033
K02881	large subunit ribosomal protein L18	0.0573422	0.0869054	0.0721238	1.51556	0.279957	382	393	295	746	236	566	892	288	0.0619025	0.0862606	0.0354255	0.11129	0.0368891	0.0849454	0.0951516	0.0651249	0.0619025	0.0354255	0.0368891	0.0951516	0.0862606	0.11129	0.0849454	0.0651249
K02078	acyl carrier protein	0.0659201	0.0777174	0.0718187	1.17896	0.833353	341	130	180	1252	585	364	894	181	0.0552586	0.0285341	0.0216156	0.186777	0.0914411	0.0546292	0.095365	0.0409292	0.0552586	0.0216156	0.0914411	0.095365	0.0285341	0.186777	0.0546292	0.0409292
K00179	indolepyruvate ferredoxin oxidoreductase, alpha subunit [EC:1.2.7.8]	0.0632121	0.0803977	0.0718049	1.27187	0.472469	615	266	148	477	405	692	676	390	0.0996599	0.0583851	0.0177728	0.0711603	0.0633054	0.103856	0.0721104	0.08819	0.0996599	0.0177728	0.0633054	0.0721104	0.0583851	0.0711603	0.103856	0.08819
K03517	quinolinate synthase [EC:2.5.1.72]	0.0636298	0.0799046	0.0717672	1.25577	0.69116	670	188	386	1051	270	477	538	221	0.108573	0.0412646	0.0463534	0.156791	0.0422036	0.0715883	0.0573897	0.0499743	0.108573	0.0463534	0.0422036	0.0573897	0.0412646	0.156791	0.0715883	0.0499743
K07107	acyl-CoA thioester hydrolase [EC:3.1.2.-]	0.0526586	0.090679	0.0716688	1.72202	0.445564	344	266	435	1464	265	339	574	155	0.0557447	0.0583851	0.0522376	0.218404	0.041422	0.0508772	0.0612299	0.0350499	0.0557447	0.0522376	0.041422	0.0612299	0.0583851	0.218404	0.0508772	0.0350499
K08303	putative protease [EC:3.4.-.-]	0.0774715	0.06559	0.0715308	0.846634	0.462353	366	145	848	444	652	596	439	331	0.0593098	0.0318264	0.101833	0.0662372	0.101914	0.0894479	0.0468291	0.0748484	0.0593098	0.101833	0.101914	0.0468291	0.0318264	0.0662372	0.0894479	0.0748484
K14127	F420-non-reducing hydrogenase iron-sulfur subunit D [EC:1.12.99.-]	0.0311336	0.111348	0.0712406	3.57644	0.0944544	193	326	186	1340	148	392	448	509	0.0312754	0.0715546	0.0223361	0.199905	0.0231338	0.0588315	0.0477892	0.115099	0.0312754	0.0223361	0.0231338	0.0477892	0.0715546	0.199905	0.0588315	0.115099
K00584	tetrahydromethanopterin S-methyltransferase subunit H [EC:2.1.1.86]	0.0354676	0.105791	0.0706294	2.98275	0.0105501	151	288	101	548	191	695	707	769	0.0244693	0.0632139	0.0121287	0.0817522	0.0298551	0.104306	0.0754173	0.173893	0.0244693	0.0121287	0.0298551	0.0754173	0.0632139	0.0817522	0.104306	0.173893
K01925	UDP-N-acetylmuramoylalanine--D-glutamate ligase [EC:6.3.2.9]	0.0699836	0.0711142	0.0705489	1.01615	0.97058	533	162	257	752	570	477	690	288	0.0863719	0.0355578	0.0308622	0.112186	0.0890965	0.0715883	0.0736038	0.0651249	0.0863719	0.0308622	0.0890965	0.0736038	0.0355578	0.112186	0.0715883	0.0651249
K08217	MFS transporter, DHA3 family, macrolide efflux protein	0.0436797	0.0968553	0.0702675	2.2174	0.355662	645	532	287	1566	116	81	165	110	0.104521	0.11677	0.0344648	0.23362	0.0181319	0.0121565	0.0176009	0.0248741	0.104521	0.0344648	0.0181319	0.0176009	0.11677	0.23362	0.0121565	0.0248741
K00040	fructuronate reductase [EC:1.1.1.57]	0.0854979	0.053863	0.0696805	0.629991	0.358237	908	248	206	390	397	414	1013	180	0.14714	0.0544342	0.0247378	0.0581813	0.0620549	0.0621332	0.108059	0.0407031	0.14714	0.0247378	0.0620549	0.108059	0.0544342	0.0581813	0.0621332	0.0407031
K03545	trigger factor	0.0948334	0.0442115	0.0695224	0.466202	0.133629	821	78	489	396	768	416	633	169	0.133042	0.0171204	0.0587223	0.0590764	0.120046	0.0624334	0.0675235	0.0382157	0.133042	0.0587223	0.120046	0.0675235	0.0171204	0.0590764	0.0624334	0.0382157
K00046	gluconate 5-dehydrogenase [EC:1.1.1.69]	0.0457364	0.092619	0.0691777	2.02506	0.00348177	224	334	179	548	224	578	845	569	0.0362989	0.0733106	0.0214955	0.0817522	0.0350133	0.0867464	0.090138	0.128667	0.0362989	0.0214955	0.0350133	0.090138	0.0733106	0.0817522	0.0867464	0.128667
K00854	xylulokinase [EC:2.7.1.17]	0.0707382	0.0665599	0.068649	0.940932	0.874009	509	156	549	757	295	489	829	202	0.0824827	0.0342409	0.0659275	0.112931	0.0461113	0.0733893	0.0884313	0.0456779	0.0824827	0.0659275	0.0461113	0.0884313	0.0342409	0.112931	0.0733893	0.0456779
K03389	heterodisulfide reductase subunit B [EC:1.8.98.1]	0.0378929	0.0991804	0.0685366	2.61739	0.0720711	228	314	255	1044	188	381	512	508	0.0369471	0.0689207	0.0306221	0.155747	0.0293862	0.0571806	0.0546162	0.114873	0.0369471	0.0306221	0.0293862	0.0546162	0.0689207	0.155747	0.0571806	0.114873
K00581	tetrahydromethanopterin S-methyltransferase subunit E [EC:2.1.1.86]	0.0351203	0.101824	0.0684723	2.89929	0.00577875	180	363	147	708	187	536	604	626	0.0291687	0.0796759	0.0176527	0.105622	0.0292299	0.080443	0.06443	0.141556	0.0291687	0.0176527	0.0292299	0.06443	0.0796759	0.105622	0.080443	0.141556
K02888	large subunit ribosomal protein L21	0.0689933	0.0676886	0.068341	0.98109	0.971627	638	210	325	879	316	355	789	178	0.103387	0.0460935	0.0390281	0.131132	0.0493938	0.0532785	0.0841644	0.0402508	0.103387	0.0390281	0.0493938	0.0841644	0.0460935	0.131132	0.0532785	0.0402508
K00402	methyl-coenzyme M reductase gamma subunit [EC:2.8.4.1]	0.0350872	0.100619	0.0678533	2.86769	0.0174716	174	323	190	839	188	506	562	577	0.0281964	0.0708961	0.0228164	0.125164	0.0293862	0.0759406	0.0599498	0.130476	0.0281964	0.0228164	0.0293862	0.0599498	0.0708961	0.125164	0.0759406	0.130476
K14128	F420-non-reducing hydrogenase subunit G [EC:1.12.99.-]	0.0336749	0.101481	0.0675777	3.01354	0.00263269	156	382	184	632	184	552	549	641	0.0252796	0.0838462	0.0220959	0.0942836	0.028761	0.0828443	0.0585631	0.144948	0.0252796	0.0220959	0.028761	0.0585631	0.0838462	0.0942836	0.0828443	0.144948
K01703	3-isopropylmalate/(R)-2-methylmalate dehydratase large subunit [EC:4.2.1.33 4.2.1.35]	0.0667896	0.0664707	0.0666301	0.995225	0.983203	387	242	752	369	389	516	500	355	0.0627128	0.0531172	0.0903051	0.0550485	0.0608044	0.0774414	0.0533361	0.0802755	0.0627128	0.0903051	0.0608044	0.0533361	0.0531172	0.0550485	0.0774414	0.0802755
K03466	DNA segregation ATPase FtsK/SpoIIIE, S-DNA-T family	0.0784348	0.0544993	0.066467	0.694836	0.106673	466	205	775	300	612	514	464	226	0.0755146	0.044996	0.093067	0.0447549	0.0956615	0.0771413	0.0494959	0.051105	0.0755146	0.093067	0.0956615	0.0494959	0.044996	0.0447549	0.0771413	0.051105
K05592	ATP-dependent RNA helicase DeaD [EC:3.6.4.13]	0.0688505	0.0630894	0.0659699	0.916325	0.645745	506	237	574	349	623	661	254	217	0.0819966	0.0520198	0.0689297	0.0520648	0.0973809	0.0992031	0.0270947	0.0490698	0.0819966	0.0689297	0.0973809	0.0270947	0.0520198	0.0520648	0.0992031	0.0490698
K00625	phosphate acetyltransferase [EC:2.3.1.8]	0.0819265	0.0488323	0.0653794	0.596049	0.0663441	445	259	415	262	681	376	931	190	0.0721116	0.0568486	0.0498359	0.0390859	0.106447	0.0564302	0.0993119	0.0429644	0.0721116	0.0498359	0.106447	0.0993119	0.0568486	0.0390859	0.0564302	0.0429644
K00820	glucosamine--fructose-6-phosphate aminotransferase (isomerizing) [EC:2.6.1.16]	0.0690902	0.0609609	0.0650255	0.882337	0.67272	379	201	897	363	398	530	422	292	0.0614164	0.044118	0.107718	0.0541534	0.0622112	0.0795426	0.0450157	0.0660294	0.0614164	0.107718	0.0622112	0.0450157	0.044118	0.0541534	0.0795426	0.0660294
K00626	acetyl-CoA C-acetyltransferase [EC:2.3.1.9]	0.0525275	0.0765338	0.0645306	1.45702	0.330815	247	284	614	316	267	447	512	573	0.040026	0.0623359	0.0737331	0.0471418	0.0417347	0.0670859	0.0546162	0.129571	0.040026	0.0737331	0.0417347	0.0546162	0.0623359	0.0471418	0.0670859	0.129571
K03832	periplasmic protein TonB	0.070194	0.0585162	0.0643551	0.833636	0.731278	591	138	61	537	500	491	933	221	0.0957707	0.03029	0.00732528	0.0801112	0.0781548	0.0736894	0.0995252	0.0499743	0.0957707	0.00732528	0.0781548	0.0995252	0.03029	0.0801112	0.0736894	0.0499743
K03234	elongation factor EF-2 [EC:3.6.5.3]	0.0273972	0.101142	0.0642698	3.6917	0.00215075	111	330	27	497	106	702	673	675	0.0179874	0.0724326	0.00324234	0.0741439	0.0165688	0.105356	0.0717904	0.152637	0.0179874	0.00324234	0.0165688	0.0717904	0.0724326	0.0741439	0.105356	0.152637
K01586	diaminopimelate decarboxylase [EC:4.1.1.20]	0.0635938	0.0643179	0.0639559	1.01139	0.96825	316	163	727	456	514	447	333	382	0.0512073	0.0357773	0.0873029	0.0680274	0.0803431	0.0670859	0.0355219	0.086381	0.0512073	0.0873029	0.0803431	0.0355219	0.0357773	0.0680274	0.0670859	0.086381
K03655	ATP-dependent DNA helicase RecG [EC:3.6.4.12]	0.0847339	0.0429893	0.0638616	0.507345	0.244005	472	162	1300	235	509	395	251	186	0.0764869	0.0355578	0.156112	0.035058	0.0795616	0.0592817	0.0267747	0.0420598	0.0764869	0.156112	0.0795616	0.0267747	0.0355578	0.035058	0.0592817	0.0420598
K06941	ribosomal RNA large subunit methyltransferase N [EC:2.1.1.-]	0.0403627	0.0872326	0.0637976	2.16122	0.341804	198	214	486	1534	285	228	248	172	0.0320856	0.0469714	0.058362	0.228847	0.0445482	0.0342183	0.0264547	0.0388941	0.0320856	0.058362	0.0445482	0.0264547	0.0469714	0.228847	0.0342183	0.0388941
K00031	isocitrate dehydrogenase [EC:1.1.1.42]	0.0669182	0.0604805	0.0636994	0.903798	0.86316	278	254	982	84	476	601	284	369	0.0450495	0.0557511	0.117925	0.0125314	0.0744034	0.0901983	0.0302949	0.0834413	0.0450495	0.117925	0.0744034	0.0302949	0.0557511	0.0125314	0.0901983	0.0834413
K02343	DNA polymerase III subunit gamma/tau [EC:2.7.7.7]	0.0689703	0.0580289	0.0634996	0.841361	0.157139	351	215	562	346	624	498	506	259	0.056879	0.0471909	0.0674886	0.0516173	0.0975372	0.07474	0.0539762	0.0585672	0.056879	0.0674886	0.0975372	0.0539762	0.0471909	0.0516173	0.07474	0.0585672
K00202	formylmethanofuran dehydrogenase subunit C [EC:1.2.99.5]	0.0304149	0.0958492	0.063132	3.15139	0.0119575	143	326	144	748	183	480	493	567	0.0231729	0.0715546	0.0172925	0.111589	0.0286047	0.0720385	0.0525894	0.128215	0.0231729	0.0172925	0.0286047	0.0525894	0.0715546	0.111589	0.0720385	0.128215
K01251	adenosylhomocysteinase [EC:3.3.1.1]	0.0376269	0.088533	0.0630799	2.35292	0.0355464	61	262	140	261	500	819	428	596	0.00988496	0.0575071	0.0168121	0.0389367	0.0781548	0.122916	0.0456557	0.134772	0.00988496	0.0168121	0.0781548	0.0456557	0.0575071	0.0389367	0.122916	0.134772
K00278	L-aspartate oxidase [EC:1.4.3.16]	0.087	0.0386583	0.0628292	0.444349	0.0541743	541	215	932	165	684	353	389	132	0.0876683	0.0471909	0.111921	0.0246152	0.106916	0.0529783	0.0414955	0.0298489	0.0876683	0.111921	0.106916	0.0414955	0.0471909	0.0246152	0.0529783	0.0298489
K09903	uridylate kinase [EC:2.7.4.22]	0.0784043	0.0471789	0.0627916	0.601738	0.0982827	425	161	374	239	884	471	578	208	0.0688706	0.0353383	0.0449124	0.0356547	0.138178	0.0706878	0.0616566	0.0470347	0.0688706	0.0449124	0.138178	0.0616566	0.0353383	0.0356547	0.0706878	0.0470347
K03977	GTP-binding protein	0.0768738	0.0480272	0.0624505	0.624753	0.167659	616	130	473	404	581	390	563	198	0.0998219	0.0285341	0.0568009	0.0602699	0.0908159	0.0585313	0.0600565	0.0447734	0.0998219	0.0568009	0.0908159	0.0600565	0.0285341	0.0602699	0.0585313	0.0447734
K12524	bifunctional aspartokinase / homoserine dehydrogenase 1 [EC:2.7.2.4 1.1.1.3]	0.0673534	0.0569066	0.06213	0.844896	0.681465	624	276	150	504	481	374	704	158	0.101118	0.06058	0.018013	0.0751882	0.0751849	0.05613	0.0750973	0.0357283	0.101118	0.018013	0.0751849	0.0750973	0.06058	0.0751882	0.05613	0.0357283
K06217	phosphate starvation-inducible protein PhoH and related proteins	0.0627622	0.0612294	0.0619958	0.975577	0.946276	384	335	788	217	331	417	398	338	0.0622266	0.0735301	0.0946282	0.0323727	0.0517385	0.0625835	0.0424556	0.0764313	0.0622266	0.0946282	0.0517385	0.0424556	0.0735301	0.0323727	0.0625835	0.0764313
K01265	methionyl aminopeptidase [EC:3.4.11.18]	0.0738723	0.0499032	0.0618877	0.675534	0.389929	697	106	561	465	283	422	665	193	0.112948	0.0232662	0.0673685	0.0693701	0.0442356	0.0633339	0.070937	0.0436427	0.112948	0.0673685	0.0442356	0.070937	0.0232662	0.0693701	0.0633339	0.0436427
K02124	V-type H+-transporting ATPase subunit K [EC:3.6.3.14]	0.0339226	0.0896896	0.0618061	2.64395	0.0235096	211	302	169	727	267	527	370	464	0.0341922	0.0662868	0.0202946	0.108456	0.0417347	0.0790923	0.0394687	0.104923	0.0341922	0.0202946	0.0417347	0.0394687	0.0662868	0.108456	0.0790923	0.104923
K14224	tRNA Glu	0.0627513	0.0604476	0.0615994	0.963289	0.740575	464	293	520	457	410	326	462	267	0.0751905	0.0643114	0.062445	0.0681766	0.0640869	0.0489262	0.0492826	0.0603762	0.0751905	0.062445	0.0640869	0.0492826	0.0643114	0.0681766	0.0489262	0.0603762
K00349	Na+-transporting NADH:ubiquinone oxidoreductase subunit D [EC:1.6.5.-]	0.0621014	0.0610328	0.0615671	0.982793	0.971124	304	371	105	438	500	379	1016	179	0.0492628	0.0814318	0.0126091	0.0653421	0.0781548	0.0568804	0.108379	0.0404769	0.0492628	0.0126091	0.0781548	0.108379	0.0814318	0.0653421	0.0568804	0.0404769
K06959	uncharacterized protein	0.0597442	0.0633572	0.0615507	1.06048	0.900675	217	230	838	178	454	657	302	344	0.0351645	0.0504833	0.100632	0.0265546	0.0709646	0.0986028	0.032215	0.0777881	0.0351645	0.100632	0.0709646	0.032215	0.0504833	0.0265546	0.0986028	0.0777881
K01270	aminoacylhistidine dipeptidase [EC:3.4.13.3]	0.0663979	0.0553892	0.0608936	0.834201	0.37128	695	361	597	496	204	285	463	113	0.112624	0.0792369	0.0716916	0.0739947	0.0318872	0.0427729	0.0493892	0.0255525	0.112624	0.0716916	0.0318872	0.0493892	0.0792369	0.0739947	0.0427729	0.0255525
K02970	small subunit ribosomal protein S21	0.0693838	0.0523624	0.0608731	0.754679	0.463015	473	146	468	667	480	284	653	156	0.076649	0.0320459	0.0562005	0.099505	0.0750286	0.0426228	0.069657	0.035276	0.076649	0.0562005	0.0750286	0.069657	0.0320459	0.099505	0.0426228	0.035276
K00177	2-oxoglutarate ferredoxin oxidoreductase subunit gamma [EC:1.2.7.3]	0.0636962	0.0577358	0.060716	0.906425	0.791211	403	227	195	504	483	409	849	197	0.0653056	0.0498248	0.0234169	0.0751882	0.0754975	0.0613828	0.0905647	0.0445473	0.0653056	0.0234169	0.0754975	0.0905647	0.0498248	0.0751882	0.0613828	0.0445473
K01179	endoglucanase [EC:3.2.1.4]	0.055706	0.0647533	0.0602296	1.16241	0.65427	118	79	239	197	979	860	206	368	0.0191217	0.0173399	0.0287007	0.029389	0.153027	0.129069	0.0219745	0.0832152	0.0191217	0.0287007	0.153027	0.0219745	0.0173399	0.029389	0.129069	0.0832152
K01897	long-chain acyl-CoA synthetase [EC:6.2.1.3]	0.074006	0.0463302	0.0601681	0.626034	0.486705	933	92	445	517	367	395	319	127	0.151191	0.0201933	0.0534385	0.0771276	0.0573656	0.0592817	0.0340284	0.0287183	0.151191	0.0534385	0.0573656	0.0340284	0.0201933	0.0771276	0.0592817	0.0287183
K00548	5-methyltetrahydrofolate--homocysteine methyltransferase [EC:2.1.1.13]	0.0697905	0.050325	0.0600578	0.721086	0.590979	344	87	1015	133	554	669	140	274	0.0557447	0.0190959	0.121888	0.0198413	0.0865955	0.100404	0.0149341	0.0619591	0.0557447	0.121888	0.0865955	0.0149341	0.0190959	0.0198413	0.100404	0.0619591
K13525	transitional endoplasmic reticulum ATPase	0.03287	0.0870369	0.0599535	2.64791	0.00587659	93	302	84	460	210	452	689	643	0.0150705	0.0662868	0.0100873	0.0686241	0.032825	0.0678363	0.0734972	0.1454	0.0150705	0.0100873	0.032825	0.0734972	0.0662868	0.0686241	0.0678363	0.1454
K00378	hydroxylamine reductase [EC:1.7.-.-]	0.0764507	0.0433139	0.0598823	0.56656	0.47136	466	436	1393	102	298	218	154	131	0.0755146	0.0956988	0.167281	0.0152167	0.0465803	0.0327175	0.0164275	0.0296228	0.0755146	0.167281	0.0465803	0.0164275	0.0956988	0.0152167	0.0327175	0.0296228
K03284	metal ion transporter, MIT family	0.0614185	0.0580966	0.0597576	0.945914	0.878693	500	132	313	523	385	501	627	222	0.0810243	0.028973	0.0375871	0.0780227	0.0601792	0.0751902	0.0668835	0.0502005	0.0810243	0.0375871	0.0601792	0.0668835	0.028973	0.0780227	0.0751902	0.0502005
K14232	tRNA Pro	0.0581905	0.0610047	0.0595976	1.04836	0.655897	349	319	484	413	404	333	515	276	0.0565549	0.0700182	0.0581219	0.0616125	0.0631491	0.0499767	0.0549362	0.0624114	0.0565549	0.0581219	0.0631491	0.0549362	0.0700182	0.0616125	0.0499767	0.0624114
K07462	single-stranded-DNA-specific exonuclease [EC:3.1.-.-]	0.0653912	0.0535071	0.0594491	0.818261	0.639908	649	125	482	541	360	478	396	151	0.10517	0.0274366	0.0578817	0.080708	0.0562715	0.0717384	0.0422422	0.0341454	0.10517	0.0578817	0.0562715	0.0422422	0.0274366	0.080708	0.0717384	0.0341454
K03310	alanine or glycine:cation symporter, AGCS family	0.0804871	0.0377201	0.0591036	0.468648	0.313484	501	128	1353	178	436	373	95	178	0.0811863	0.0280951	0.162477	0.0265546	0.068151	0.0559799	0.0101339	0.0402508	0.0811863	0.162477	0.068151	0.0101339	0.0280951	0.0265546	0.0559799	0.0402508
K08301	ribonuclease G [EC:3.1.26.-]	0.066628	0.051489	0.0590585	0.772784	0.579259	574	61	424	521	357	494	626	180	0.0930159	0.0133891	0.0509167	0.0777243	0.0558025	0.0741397	0.0667768	0.0407031	0.0930159	0.0509167	0.0558025	0.0667768	0.0133891	0.0777243	0.0741397	0.0407031
K14236	tRNA Tyr	0.0568459	0.0601209	0.0584834	1.05761	0.667833	402	256	512	434	345	334	439	307	0.0651435	0.0561901	0.0614843	0.0647454	0.0539268	0.0501268	0.0468291	0.0694214	0.0651435	0.0614843	0.0539268	0.0468291	0.0561901	0.0647454	0.0501268	0.0694214
K02956	small subunit ribosomal protein S15	0.0449033	0.0709125	0.0579079	1.57923	0.30986	280	123	161	673	211	452	768	391	0.0453736	0.0269976	0.0193339	0.1004	0.0329813	0.0678363	0.0819243	0.0884161	0.0453736	0.0193339	0.0329813	0.0819243	0.0269976	0.1004	0.0678363	0.0884161
K00338	NADH dehydrogenase I subunit I [EC:1.6.5.3]	0.0619882	0.0529665	0.0574773	0.854461	0.722641	338	224	59	411	633	442	817	155	0.0547724	0.0491664	0.0070851	0.0613142	0.098944	0.0663355	0.0871512	0.0350499	0.0547724	0.0070851	0.098944	0.0871512	0.0491664	0.0613142	0.0663355	0.0350499
K00440	coenzyme F420 hydrogenase alpha subunit [EC:1.12.98.1]	0.0317828	0.0831181	0.0574504	2.61519	0.0420895	123	323	183	724	204	297	500	482	0.019932	0.0708961	0.0219758	0.108008	0.0318872	0.0445738	0.0533361	0.108994	0.019932	0.0219758	0.0318872	0.0533361	0.0708961	0.108008	0.0445738	0.108994
K01775	alanine racemase [EC:5.1.1.1]	0.0674178	0.047217	0.0573174	0.700365	0.436451	632	108	400	362	313	480	659	173	0.102415	0.0237052	0.0480346	0.0540042	0.0489249	0.0720385	0.070297	0.0391202	0.102415	0.0480346	0.0489249	0.070297	0.0237052	0.0540042	0.0720385	0.0391202
K01262	Xaa-Pro aminopeptidase [EC:3.4.11.9]	0.0701688	0.044214	0.0571914	0.630108	0.0736187	509	139	620	338	404	383	568	170	0.0824827	0.0305095	0.0744536	0.0504238	0.0631491	0.0574808	0.0605898	0.0384418	0.0824827	0.0744536	0.0631491	0.0605898	0.0305095	0.0504238	0.0574808	0.0384418
K06158	ATP-binding cassette, sub-family F, member 3	0.0663346	0.0478266	0.0570806	0.72099	0.251385	377	174	762	255	436	488	418	185	0.0610923	0.0381917	0.0915059	0.0380416	0.068151	0.0732392	0.044589	0.0418337	0.0610923	0.0915059	0.068151	0.044589	0.0381917	0.0380416	0.0732392	0.0418337
K00215	dihydrodipicolinate reductase [EC:1.3.1.26]	0.0555835	0.0585067	0.0570451	1.05259	0.767046	320	188	297	436	395	402	685	298	0.0518555	0.0412646	0.0356657	0.0650438	0.0617423	0.0603323	0.0730705	0.0673862	0.0518555	0.0356657	0.0617423	0.0730705	0.0412646	0.0650438	0.0603323	0.0673862
K07277	outer membrane protein	0.0612606	0.052393	0.0568268	0.855248	0.727099	599	124	209	395	363	506	620	210	0.0970671	0.0272171	0.0250981	0.0589273	0.0567404	0.0759406	0.0661368	0.0474869	0.0970671	0.0250981	0.0567404	0.0661368	0.0272171	0.0589273	0.0759406	0.0474869
K02123	V-type H+-transporting ATPase subunit I [EC:3.6.3.14]	0.0384457	0.073343	0.0558943	1.90771	0.0928708	76	198	206	456	439	445	451	509	0.0123157	0.0434596	0.0247378	0.0680274	0.0686199	0.0667857	0.0481092	0.115099	0.0123157	0.0247378	0.0686199	0.0481092	0.0434596	0.0680274	0.0667857	0.115099
K00241	succinate dehydrogenase cytochrome b-556 subunit	0.0395718	0.0720488	0.0558103	1.82071	0.333222	364	295	35	754	173	438	638	200	0.0589857	0.0647503	0.00420303	0.112484	0.0270416	0.0657352	0.0680569	0.0452256	0.0589857	0.00420303	0.0270416	0.0680569	0.0647503	0.112484	0.0657352	0.0452256
K00849	galactokinase [EC:2.7.1.6]	0.0644113	0.0469009	0.0556561	0.728146	0.493521	555	129	455	452	174	374	805	158	0.0899369	0.0283146	0.0546394	0.0674307	0.0271979	0.05613	0.0858712	0.0357283	0.0899369	0.0546394	0.0271979	0.0858712	0.0283146	0.0674307	0.05613	0.0357283
K09181	hypothetical protein	0.0319169	0.0789828	0.0554499	2.47464	0.0559106	142	212	63	650	211	382	601	509	0.0230109	0.0465325	0.00756545	0.0969689	0.0329813	0.0573307	0.06411	0.115099	0.0230109	0.00756545	0.0329813	0.06411	0.0465325	0.0969689	0.0573307	0.115099
K11717	cysteine desulfurase / selenocysteine lyase [EC:2.8.1.7 4.4.1.16]	0.0600372	0.0500493	0.0550432	0.833639	0.199945	267	169	197	187	724	589	563	207	0.043267	0.0370943	0.023657	0.0278972	0.113168	0.0883973	0.0600565	0.0468085	0.043267	0.023657	0.113168	0.0600565	0.0370943	0.0278972	0.0883973	0.0468085
K02316	DNA primase [EC:2.7.7.-]	0.0663926	0.0433133	0.0548529	0.652381	0.0207947	376	117	449	294	593	456	544	156	0.0609303	0.0256806	0.0539188	0.0438598	0.0926916	0.0684366	0.0580297	0.035276	0.0609303	0.0539188	0.0926916	0.0580297	0.0256806	0.0438598	0.0684366	0.035276
K03041	DNA-directed RNA polymerase subunit A' [EC:2.7.7.6]	0.0279762	0.0814357	0.0547059	2.9109	0.0036621	64	256	74	350	158	517	637	618	0.0103711	0.0561901	0.0088864	0.052214	0.0246969	0.0775915	0.0679502	0.139747	0.0103711	0.0088864	0.0246969	0.0679502	0.0561901	0.052214	0.0775915	0.139747
K07407	alpha-galactosidase [EC:3.2.1.22]	0.0551947	0.0537866	0.0544907	0.974489	0.920082	357	124	82	244	705	639	402	246	0.0578513	0.0272171	0.00984709	0.0364006	0.110198	0.0959013	0.0428822	0.0556275	0.0578513	0.00984709	0.110198	0.0428822	0.0272171	0.0364006	0.0959013	0.0556275
K00337	NADH dehydrogenase I subunit H [EC:1.6.5.3]	0.0540763	0.0546323	0.0543543	1.01028	0.960414	169	224	162	222	659	614	623	195	0.0273862	0.0491664	0.019454	0.0331186	0.103008	0.0921493	0.0664568	0.044095	0.0273862	0.019454	0.103008	0.0664568	0.0491664	0.0331186	0.0921493	0.044095
K09142	hypothetical protein	0.0229981	0.0855777	0.0542879	3.72108	0.0510601	109	190	67	758	119	350	447	597	0.0176633	0.0417036	0.0080458	0.113081	0.0186008	0.0525281	0.0476825	0.134999	0.0176633	0.0080458	0.0186008	0.0476825	0.0417036	0.113081	0.0525281	0.134999
K01662	1-deoxy-D-xylulose-5-phosphate synthase [EC:2.2.1.7]	0.0717737	0.0366397	0.0542067	0.510488	0.22714	408	78	876	132	637	451	152	186	0.0661158	0.0171204	0.105196	0.0196921	0.0995692	0.0676862	0.0162142	0.0420598	0.0661158	0.105196	0.0995692	0.0162142	0.0171204	0.0196921	0.0676862	0.0420598
K00169	pyruvate ferredoxin oxidoreductase, alpha subunit [EC:1.2.7.1]	0.0280421	0.0803446	0.0541934	2.86514	0.00612483	93	255	86	480	175	437	557	567	0.0150705	0.0559706	0.0103274	0.0716078	0.0273542	0.0655851	0.0594164	0.128215	0.0150705	0.0103274	0.0273542	0.0594164	0.0559706	0.0716078	0.0655851	0.128215
K00948	ribose-phosphate pyrophosphokinase [EC:2.7.6.1]	0.0543825	0.0534966	0.0539395	0.983709	0.959749	293	199	594	176	420	550	310	272	0.0474802	0.043679	0.0713314	0.0262562	0.06565	0.0825442	0.0330684	0.0615069	0.0474802	0.0713314	0.06565	0.0330684	0.043679	0.0262562	0.0825442	0.0615069
K07089		0.0607077	0.0469016	0.0538047	0.77258	0.623347	181	71	60	427	810	440	747	187	0.0293308	0.015584	0.00720519	0.0637011	0.126611	0.0660353	0.0796842	0.042286	0.0293308	0.00720519	0.126611	0.0796842	0.015584	0.0637011	0.0660353	0.042286
K14220	tRNA Asn	0.0531834	0.0540585	0.0536209	1.01645	0.90654	371	275	417	419	368	262	422	239	0.06012	0.0603605	0.0500761	0.0625076	0.0575219	0.039321	0.0450157	0.0540446	0.06012	0.0500761	0.0575219	0.0450157	0.0603605	0.0625076	0.039321	0.0540446
K01972	DNA ligase (NAD+) [EC:6.5.1.2]	0.0617302	0.0451991	0.0534647	0.732204	0.318989	511	129	514	282	408	469	362	177	0.0828068	0.0283146	0.0617245	0.0420696	0.0637743	0.0703877	0.0386154	0.0400247	0.0828068	0.0617245	0.0637743	0.0386154	0.0283146	0.0420696	0.0703877	0.0400247
K00645	[acyl-carrier-protein] S-malonyltransferase [EC:2.3.1.39]	0.0669769	0.0399102	0.0534436	0.595879	0.30324	433	95	249	424	738	324	492	119	0.070167	0.0208518	0.0299015	0.0632536	0.115356	0.048626	0.0524827	0.0269093	0.070167	0.0299015	0.115356	0.0524827	0.0208518	0.0632536	0.048626	0.0269093
K12573	ribonuclease R [EC:3.1.-.-]	0.0607069	0.0452634	0.0529852	0.745604	0.320352	421	99	573	282	410	495	391	190	0.0682224	0.0217298	0.0688096	0.0420696	0.0640869	0.0742897	0.0417088	0.0429644	0.0682224	0.0688096	0.0640869	0.0417088	0.0217298	0.0420696	0.0742897	0.0429644
K00560	thymidylate synthase [EC:2.1.1.45]	0.0536974	0.0516203	0.0526588	0.961319	0.716309	337	184	303	259	375	456	611	261	0.0546104	0.0403867	0.0363862	0.0386384	0.0586161	0.0684366	0.0651767	0.0590195	0.0546104	0.0363862	0.0586161	0.0651767	0.0403867	0.0386384	0.0684366	0.0590195
K03296	hydrophobic/amphiphilic exporter-1 (mainly G- bacteria), HAE1 family	0.0596303	0.0450881	0.0523592	0.756127	0.599294	163	46	658	37	803	727	71	246	0.0264139	0.0100967	0.0790169	0.00551977	0.125517	0.109108	0.00757373	0.0556275	0.0264139	0.0790169	0.125517	0.00757373	0.0100967	0.00551977	0.109108	0.0556275
K03686	molecular chaperone DnaJ	0.0621639	0.0422951	0.0522295	0.680381	0.32118	444	103	768	298	333	364	304	210	0.0719496	0.0226077	0.0922264	0.0444565	0.0520511	0.0546292	0.0324284	0.0474869	0.0719496	0.0922264	0.0520511	0.0324284	0.0226077	0.0444565	0.0546292	0.0474869
K01499	methenyltetrahydromethanopterin cyclohydrolase [EC:3.5.4.27]	0.0238509	0.0795326	0.0516918	3.33458	0.0271536	66	174	49	641	146	422	525	535	0.0106952	0.0381917	0.00588424	0.0956263	0.0228212	0.0633339	0.0560029	0.120979	0.0106952	0.00588424	0.0228212	0.0560029	0.0381917	0.0956263	0.0633339	0.120979
K02051	sulfonate/nitrate/taurine transport system substrate-binding protein	0.0481974	0.05499	0.0515937	1.14093	0.725928	419	101	171	342	381	541	420	290	0.0678983	0.0221688	0.0205348	0.0510206	0.059554	0.0811934	0.0448023	0.0655772	0.0678983	0.0205348	0.059554	0.0448023	0.0221688	0.0510206	0.0811934	0.0655772
K06142	outer membrane protein	0.061184	0.0419259	0.051555	0.685242	0.485068	523	125	135	456	496	293	621	125	0.0847514	0.0274366	0.0162117	0.0680274	0.0775296	0.0439735	0.0662435	0.028266	0.0847514	0.0162117	0.0775296	0.0662435	0.0274366	0.0680274	0.0439735	0.028266
K03150	thiamine biosynthesis ThiH	0.0713153	0.0311606	0.051238	0.436941	0.139006	415	113	1012	179	433	305	270	121	0.0672501	0.0248027	0.121528	0.0267037	0.0676821	0.0457745	0.0288015	0.0273615	0.0672501	0.121528	0.0676821	0.0288015	0.0248027	0.0267037	0.0457745	0.0273615
K00975	glucose-1-phosphate adenylyltransferase [EC:2.7.7.27]	0.0770769	0.0251593	0.0511181	0.326419	0.356521	242	112	1713	84	355	253	74	113	0.0392157	0.0245832	0.205708	0.0125314	0.0554899	0.0379703	0.00789375	0.0255525	0.0392157	0.205708	0.0554899	0.00789375	0.0245832	0.0125314	0.0379703	0.0255525
K00705	4-alpha-glucanotransferase [EC:2.4.1.25]	0.0550511	0.0467624	0.0509067	0.849436	0.441689	355	146	272	313	438	458	577	175	0.0575272	0.0320459	0.0326635	0.0466943	0.0684636	0.0687368	0.0615499	0.0395724	0.0575272	0.0326635	0.0684636	0.0615499	0.0320459	0.0466943	0.0687368	0.0395724
K05366	penicillin-binding protein 1A [EC:2.4.1.- 3.4.-.-]	0.0619111	0.0398513	0.0508812	0.643685	0.460986	683	49	451	333	396	444	196	143	0.110679	0.0107551	0.054159	0.0496779	0.0618986	0.0666357	0.0209078	0.0323363	0.110679	0.054159	0.0618986	0.0209078	0.0107551	0.0496779	0.0666357	0.0323363
K02314	replicative DNA helicase [EC:3.6.4.12]	0.0654391	0.0363164	0.0508778	0.554965	0.0145016	464	156	534	189	438	350	506	134	0.0751905	0.0342409	0.0641262	0.0281956	0.0684636	0.0525281	0.0539762	0.0303012	0.0751905	0.0641262	0.0684636	0.0539762	0.0342409	0.0281956	0.0525281	0.0303012
K00939	adenylate kinase [EC:2.7.4.3]	0.0510745	0.0506276	0.0508511	0.991249	0.962002	300	154	308	403	354	380	594	228	0.0486146	0.0338019	0.0369866	0.0601207	0.0553336	0.0570305	0.0633633	0.0515572	0.0486146	0.0369866	0.0553336	0.0633633	0.0338019	0.0601207	0.0570305	0.0515572
K00850	6-phosphofructokinase [EC:2.7.1.11]	0.0641866	0.0373219	0.0507542	0.58146	0.320178	426	118	914	176	309	379	278	178	0.0690327	0.0259001	0.109759	0.0262562	0.0482997	0.0568804	0.0296549	0.0402508	0.0690327	0.109759	0.0482997	0.0296549	0.0259001	0.0262562	0.0568804	0.0402508
K01585	arginine decarboxylase [EC:4.1.1.19]	0.0401502	0.060405	0.0502776	1.50448	0.165844	288	194	113	332	322	615	469	253	0.04667	0.0425816	0.0135698	0.0495287	0.0503317	0.0922994	0.0500293	0.0572104	0.04667	0.0135698	0.0503317	0.0500293	0.0425816	0.0495287	0.0922994	0.0572104
K06178	ribosomal large subunit pseudouridine synthase B [EC:5.4.99.12]	0.0575849	0.0429217	0.0502533	0.745363	0.482328	532	136	141	327	435	391	555	152	0.0862098	0.029851	0.0169322	0.0487828	0.0679947	0.0586814	0.0592031	0.0343715	0.0862098	0.0169322	0.0679947	0.0592031	0.029851	0.0487828	0.0586814	0.0343715
K01990	ABC-2 type transport system ATP-binding protein	0.0553273	0.0448868	0.050107	0.811296	0.610192	607	158	453	503	257	292	266	115	0.0983635	0.0346798	0.0543992	0.075039	0.0401716	0.0438234	0.0283748	0.0260047	0.0983635	0.0543992	0.0401716	0.0283748	0.0346798	0.075039	0.0438234	0.0260047
K01284	peptidyl-dipeptidase Dcp [EC:3.4.15.5]	0.0562676	0.0433992	0.0498334	0.7713	0.724168	531	115	96	463	153	355	971	115	0.0860478	0.0252417	0.0115283	0.0690717	0.0239154	0.0532785	0.103579	0.0260047	0.0860478	0.0115283	0.0239154	0.103579	0.0252417	0.0690717	0.0532785	0.0260047
K03169	DNA topoisomerase III [EC:5.99.1.2]	0.0474093	0.0518178	0.0496136	1.09299	0.498898	246	201	253	227	570	533	284	218	0.0398639	0.044118	0.0303819	0.0338645	0.0890965	0.0799928	0.0302949	0.0492959	0.0398639	0.0303819	0.0890965	0.0302949	0.044118	0.0338645	0.0799928	0.0492959
K03703	excinuclease ABC subunit C	0.0543488	0.0438584	0.0491036	0.80698	0.404995	316	124	599	290	444	404	233	196	0.0512073	0.0272171	0.0719318	0.043263	0.0694015	0.0606324	0.0248546	0.0443211	0.0512073	0.0719318	0.0694015	0.0248546	0.0272171	0.043263	0.0606324	0.0443211
K03242	translation initiation factor eIF-2 gamma subunit	0.0228507	0.0751867	0.0490187	3.29034	0.0116429	102	220	91	582	102	400	450	467	0.016529	0.0482884	0.0109279	0.0868245	0.0159436	0.0600321	0.0480025	0.105602	0.016529	0.0109279	0.0159436	0.0480025	0.0482884	0.0868245	0.0600321	0.105602
K02904	large subunit ribosomal protein L29	0.0307772	0.0671938	0.0489855	2.18323	0.0463944	209	290	189	615	135	323	426	287	0.0338681	0.0636529	0.0226964	0.0917475	0.0211018	0.0484759	0.0454424	0.0648988	0.0338681	0.0226964	0.0211018	0.0454424	0.0636529	0.0917475	0.0484759	0.0648988
K02031	peptide/nickel transport system ATP-binding protein	0.0379304	0.0599619	0.0489462	1.58084	0.383061	114	238	400	95	322	455	327	465	0.0184735	0.0522393	0.0480346	0.0141724	0.0503317	0.0682865	0.0348818	0.10515	0.0184735	0.0480346	0.0503317	0.0348818	0.0522393	0.0141724	0.0682865	0.10515
K00765	ATP phosphoribosyltransferase [EC:2.4.2.17]	0.0560732	0.0416942	0.0488837	0.743569	0.633685	637	74	159	374	232	348	616	188	0.103225	0.0162425	0.0190938	0.0557944	0.0362638	0.0522279	0.0657101	0.0425121	0.103225	0.0190938	0.0362638	0.0657101	0.0162425	0.0557944	0.0522279	0.0425121
K02966	small subunit ribosomal protein S19e	0.0228382	0.0730535	0.0479458	3.19874	0.157461	157	220	115	958	132	218	295	302	0.0254416	0.0482884	0.0138099	0.142917	0.0206329	0.0327175	0.0314683	0.0682907	0.0254416	0.0138099	0.0206329	0.0314683	0.0482884	0.142917	0.0327175	0.0682907
K00773	queuine tRNA-ribosyltransferase [EC:2.4.2.29]	0.0527403	0.0429937	0.047867	0.815197	0.367553	277	142	462	185	526	459	266	196	0.0448874	0.031168	0.05548	0.0275988	0.0822188	0.0688869	0.0283748	0.0443211	0.0448874	0.05548	0.0822188	0.0283748	0.031168	0.0275988	0.0688869	0.0443211
K07478	putative ATPase	0.0556513	0.0400524	0.0478518	0.719703	0.319611	437	193	574	166	367	346	239	182	0.0708152	0.0423621	0.0689297	0.0247644	0.0573656	0.0519278	0.0254947	0.0411553	0.0708152	0.0689297	0.0573656	0.0254947	0.0423621	0.0247644	0.0519278	0.0411553
K07085	putative transport protein	0.0579711	0.037613	0.047792	0.648822	0.609625	792	41	143	448	442	342	162	103	0.128342	0.0089992	0.0171724	0.066834	0.0690888	0.0513275	0.0172809	0.0232912	0.128342	0.0171724	0.0690888	0.0172809	0.0089992	0.066834	0.0513275	0.0232912
K01812	glucuronate isomerase [EC:5.3.1.12]	0.0503607	0.0449801	0.0476704	0.893158	0.732471	306	205	137	340	437	326	629	156	0.0495869	0.044996	0.0164519	0.0507222	0.0683073	0.0489262	0.0670968	0.035276	0.0495869	0.0164519	0.0683073	0.0670968	0.044996	0.0507222	0.0489262	0.035276
K03045	DNA-directed RNA polymerase subunit B" [EC:2.7.7.6]	0.021113	0.0737552	0.0474341	3.49336	0.00365983	78	252	51	452	107	384	459	507	0.0126398	0.0553122	0.00612441	0.0674307	0.0167251	0.0576308	0.0489626	0.114647	0.0126398	0.00612441	0.0167251	0.0489626	0.0553122	0.0674307	0.0576308	0.114647
K00677	UDP-N-acetylglucosamine acyltransferase [EC:2.3.1.129]	0.0513508	0.0433865	0.0473687	0.844904	0.807318	625	110	115	485	169	316	599	131	0.10128	0.0241442	0.0138099	0.0723537	0.0264163	0.0474254	0.0638967	0.0296228	0.10128	0.0138099	0.0264163	0.0638967	0.0241442	0.0723537	0.0474254	0.0296228
K02899	large subunit ribosomal protein L27	0.0465178	0.0481415	0.0473296	1.03491	0.939657	314	143	228	516	212	329	700	154	0.0508832	0.0313875	0.0273797	0.0769784	0.0331376	0.0493764	0.0746706	0.0348237	0.0508832	0.0273797	0.0331376	0.0746706	0.0313875	0.0769784	0.0493764	0.0348237
K02601	transcriptional antiterminator NusG	0.0406153	0.0538754	0.0472453	1.32648	0.4925	420	152	226	458	244	344	273	275	0.0680604	0.0333629	0.0271396	0.0683258	0.0381395	0.0516276	0.0291215	0.0621853	0.0680604	0.0271396	0.0381395	0.0291215	0.0333629	0.0683258	0.0516276	0.0621853
K02824	uracil permease	0.0455674	0.0487823	0.0471748	1.07055	0.800155	211	163	536	634	137	192	584	159	0.0341922	0.0357773	0.0643664	0.094582	0.0214144	0.0288154	0.0622966	0.0359544	0.0341922	0.0643664	0.0214144	0.0622966	0.0357773	0.094582	0.0288154	0.0359544
K04076	Lon-like ATP-dependent protease [EC:3.4.21.-]	0.0268359	0.0672597	0.0470478	2.50633	0.0147341	90	231	93	404	191	333	485	478	0.0145844	0.0507028	0.011168	0.0602699	0.0298551	0.0499767	0.051736	0.108089	0.0145844	0.011168	0.0298551	0.051736	0.0507028	0.0602699	0.0499767	0.108089
K03495	glucose inhibited division protein A	0.0530553	0.0401192	0.0465873	0.756177	0.428115	384	131	624	230	356	411	182	158	0.0622266	0.0287535	0.074934	0.0343121	0.0556462	0.061683	0.0194143	0.0357283	0.0622266	0.074934	0.0556462	0.0194143	0.0287535	0.0343121	0.061683	0.0357283
K01878	glycyl-tRNA synthetase alpha chain [EC:6.1.1.14]	0.0678327	0.0253345	0.0465836	0.373485	0.311916	377	200	1393	136	167	127	158	80	0.0610923	0.0438985	0.167281	0.0202889	0.0261037	0.0190602	0.0168542	0.0180903	0.0610923	0.167281	0.0261037	0.0168542	0.0438985	0.0202889	0.0190602	0.0180903
K03529	chromosome segregation protein	0.0543568	0.0387431	0.0465499	0.712755	0.607778	115	93	836	67	564	497	96	221	0.0186356	0.0204128	0.100392	0.00999526	0.0881586	0.0745899	0.0102405	0.0499743	0.0186356	0.100392	0.0881586	0.0102405	0.0204128	0.00999526	0.0745899	0.0499743
K03406	methyl-accepting chemotaxis protein	0.0669956	0.0260608	0.0465282	0.388992	0.383741	308	87	1411	89	191	170	176	205	0.049911	0.0190959	0.169442	0.0132773	0.0298551	0.0255136	0.0187743	0.0463563	0.049911	0.169442	0.0298551	0.0187743	0.0190959	0.0132773	0.0255136	0.0463563
K00052	3-isopropylmalate dehydrogenase [EC:1.1.1.85]	0.0491528	0.0437189	0.0464359	0.889448	0.748923	322	150	584	214	345	370	191	241	0.0521796	0.0329239	0.0701305	0.0319251	0.0539268	0.0555297	0.0203744	0.0544969	0.0521796	0.0701305	0.0539268	0.0203744	0.0329239	0.0319251	0.0555297	0.0544969
K01491	methylenetetrahydrofolate dehydrogenase (NADP+) / methenyltetrahydrofolate cyclohydrolase [EC:1.5.1.5 3.5.4.9]	0.0495258	0.0431687	0.0463473	0.871642	0.0946528	290	171	349	274	384	381	461	164	0.0469941	0.0375333	0.0419102	0.0408761	0.0600229	0.0571806	0.0491759	0.037085	0.0469941	0.0419102	0.0600229	0.0491759	0.0375333	0.0408761	0.0571806	0.037085
K00766	anthranilate phosphoribosyltransferase [EC:2.4.2.18]	0.0529317	0.0394664	0.0461991	0.745611	0.387376	219	145	378	265	588	263	365	208	0.0354886	0.0318264	0.0453927	0.0395335	0.09191	0.0394711	0.0389354	0.0470347	0.0354886	0.0453927	0.09191	0.0389354	0.0318264	0.0395335	0.0394711	0.0470347
K01409	O-sialoglycoprotein endopeptidase [EC:3.4.24.57]	0.0530374	0.0389127	0.0459751	0.733684	0.165507	281	115	374	334	378	329	587	138	0.0455356	0.0252417	0.0449124	0.0498271	0.059085	0.0493764	0.0626166	0.0312057	0.0455356	0.0449124	0.059085	0.0626166	0.0252417	0.0498271	0.0493764	0.0312057
K00099	1-deoxy-D-xylulose-5-phosphate reductoisomerase [EC:1.1.1.267]	0.0504964	0.0411325	0.0458145	0.814564	0.243233	273	100	341	284	363	392	563	183	0.0442393	0.0219493	0.0409495	0.042368	0.0567404	0.0588315	0.0600565	0.0413815	0.0442393	0.0409495	0.0567404	0.0600565	0.0219493	0.042368	0.0588315	0.0413815
K07444	putative N6-adenine-specific DNA methylase [EC:2.1.1.-]	0.0480374	0.0434355	0.0457365	0.904201	0.88015	589	72	213	523	180	311	403	147	0.0954466	0.0158035	0.0255784	0.0780227	0.0281357	0.046675	0.0429889	0.0332408	0.0954466	0.0255784	0.0281357	0.0429889	0.0158035	0.0780227	0.046675	0.0332408
K08289	phosphoribosylglycinamide formyltransferase 2 [EC:2.1.2.2]	0.0478528	0.0430482	0.0454505	0.899595	0.805224	499	134	123	291	292	415	470	164	0.0808622	0.029412	0.0147706	0.0434122	0.0456424	0.0622833	0.050136	0.037085	0.0808622	0.0147706	0.0456424	0.050136	0.029412	0.0434122	0.0622833	0.037085
K02954	small subunit ribosomal protein S14	0.0422654	0.0486284	0.0454469	1.15055	0.663863	274	207	238	473	225	264	571	172	0.0444013	0.045435	0.0285806	0.0705635	0.0351697	0.0396212	0.0609099	0.0388941	0.0444013	0.0285806	0.0351697	0.0609099	0.045435	0.0705635	0.0396212	0.0388941
K09015	Fe-S cluster assembly protein SufD	0.0538803	0.0367457	0.045313	0.681988	0.362439	484	75	400	299	264	357	448	143	0.0784315	0.016462	0.0480346	0.0446057	0.0412657	0.0535787	0.0477892	0.0323363	0.0784315	0.0480346	0.0412657	0.0477892	0.016462	0.0446057	0.0535787	0.0323363
K00330	NADH dehydrogenase I subunit A [EC:1.6.5.3]	0.0430334	0.04759	0.0453117	1.10588	0.837784	222	253	25	351	338	331	753	145	0.0359748	0.0555317	0.00300216	0.0523632	0.0528326	0.0496766	0.0803242	0.0327886	0.0359748	0.00300216	0.0528326	0.0803242	0.0555317	0.0523632	0.0496766	0.0327886
K02120	V-type H+-transporting ATPase subunit D [EC:3.6.3.14]	0.0248969	0.0657017	0.0452993	2.63895	0.0890537	91	156	130	701	202	344	353	320	0.0147464	0.0342409	0.0156112	0.104577	0.0315745	0.0516276	0.0376553	0.072361	0.0147464	0.0156112	0.0315745	0.0376553	0.0342409	0.104577	0.0516276	0.072361
K07396	putative protein-disulfide isomerase	0.0715755	0.0188482	0.0452118	0.263333	0.0840071	642	94	1102	300	286	29	49	25	0.104035	0.0206323	0.132335	0.0447549	0.0447045	0.00435233	0.00522694	0.00565321	0.104035	0.132335	0.0447045	0.00522694	0.0206323	0.0447549	0.00435233	0.00565321
K01928	UDP-N-acetylmuramoylalanyl-D-glutamate--2,6-diaminopimelate ligase [EC:6.3.2.13]	0.0566023	0.0338068	0.0452046	0.597269	0.0690645	367	130	482	226	538	316	234	113	0.0594718	0.0285341	0.0578817	0.0337153	0.0840946	0.0474254	0.0249613	0.0255525	0.0594718	0.0578817	0.0840946	0.0249613	0.0285341	0.0337153	0.0474254	0.0255525
K00973	glucose-1-phosphate thymidylyltransferase [EC:2.7.7.24]	0.0368404	0.0525913	0.0447158	1.42755	0.0198868	205	208	238	298	329	405	320	263	0.03322	0.0456545	0.0285806	0.0444565	0.0514259	0.0607825	0.0341351	0.0594717	0.03322	0.0285806	0.0514259	0.0341351	0.0456545	0.0444565	0.0607825	0.0594717
K02877	large subunit ribosomal protein L15e	0.0205437	0.0688696	0.0447066	3.35235	0.0670506	82	161	47	684	148	322	376	397	0.013288	0.0353383	0.00564407	0.102041	0.0231338	0.0483259	0.0401088	0.0897729	0.013288	0.00564407	0.0231338	0.0401088	0.0353383	0.102041	0.0483259	0.0897729
K02433	aspartyl-tRNA(Asn)/glutamyl-tRNA (Gln) amidotransferase subunit A [EC:6.3.5.6 6.3.5.7]	0.0416197	0.0474764	0.0445481	1.14072	0.755685	138	152	547	191	325	359	259	328	0.0223627	0.0333629	0.0656873	0.0284939	0.0508006	0.0538788	0.0276281	0.0741701	0.0223627	0.0656873	0.0508006	0.0276281	0.0333629	0.0284939	0.0538788	0.0741701
K00057	glycerol-3-phosphate dehydrogenase (NAD(P)+) [EC:1.1.1.94]	0.0481905	0.0403804	0.0442855	0.837933	0.570103	370	109	291	294	263	382	532	161	0.059958	0.0239247	0.0349452	0.0438598	0.0411094	0.0573307	0.0567496	0.0364066	0.059958	0.0349452	0.0411094	0.0567496	0.0239247	0.0438598	0.0573307	0.0364066
K01657	anthranilate synthase component I [EC:4.1.3.27]	0.0455756	0.0424711	0.0440234	0.931882	0.819047	199	110	486	171	416	441	250	239	0.0322477	0.0241442	0.058362	0.0255103	0.0650248	0.0661854	0.0266681	0.0540446	0.0322477	0.058362	0.0650248	0.0266681	0.0241442	0.0255103	0.0661854	0.0540446
K00443	coenzyme F420 hydrogenase gamma subunit [EC:1.12.98.1]	0.0246777	0.0631153	0.0438965	2.55759	0.0261246	118	248	116	459	158	253	384	405	0.0191217	0.0544342	0.01393	0.068475	0.0246969	0.0379703	0.0409621	0.0915819	0.0191217	0.01393	0.0246969	0.0409621	0.0544342	0.068475	0.0379703	0.0915819
K03110	fused signal recognition particle receptor	0.0432967	0.04397	0.0436334	1.01555	0.906897	259	139	386	286	287	386	375	198	0.0419706	0.0305095	0.0463534	0.0426663	0.0448609	0.057931	0.0400021	0.0447734	0.0419706	0.0463534	0.0448609	0.0400021	0.0305095	0.0426663	0.057931	0.0447734
K06863	5-formaminoimidazole-4-carboxamide-1-(beta)-D-ribofuranosyl 5'-monophosphate synthetase [EC:6.3.4.-]	0.0207067	0.0656299	0.0431683	3.1695	0.0518531	84	192	75	622	132	264	371	389	0.0136121	0.0421426	0.00900649	0.0927918	0.0206329	0.0396212	0.0395754	0.0879639	0.0136121	0.00900649	0.0206329	0.0395754	0.0421426	0.0927918	0.0396212	0.0879639
K03797	carboxyl-terminal processing protease [EC:3.4.21.102]	0.04842	0.0377473	0.0430836	0.77958	0.59753	441	37	360	343	261	388	358	148	0.0714634	0.00812123	0.0432311	0.0511697	0.0407968	0.0582312	0.0381887	0.033467	0.0714634	0.0432311	0.0407968	0.0381887	0.00812123	0.0511697	0.0582312	0.033467
K00145	N-acetyl-gamma-glutamyl-phosphate/N-acetyl-gamma-aminoadipyl-phosphate reductase [EC:1.2.1.38 1.2.1.-]	0.0452932	0.0408629	0.043078	0.902186	0.678843	347	122	318	229	338	338	318	229	0.0562308	0.0267781	0.0381875	0.0341629	0.0528326	0.0507271	0.0339218	0.0517834	0.0562308	0.0381875	0.0528326	0.0339218	0.0267781	0.0341629	0.0507271	0.0517834
K03124	transcription initiation factor TFIIB	0.0236776	0.0623554	0.0430165	2.63352	0.00918398	60	190	58	435	132	358	538	394	0.00972291	0.0417036	0.00696502	0.0648946	0.0206329	0.0537287	0.0573897	0.0890945	0.00972291	0.00696502	0.0206329	0.0573897	0.0417036	0.0648946	0.0537287	0.0890945
K00577	tetrahydromethanopterin S-methyltransferase subunit A [EC:2.1.1.86]	0.0224116	0.0634968	0.0429542	2.83321	0.0217441	49	168	48	425	161	310	476	474	0.00794038	0.0368748	0.00576415	0.0634027	0.0251658	0.0465249	0.050776	0.107185	0.00794038	0.00576415	0.0251658	0.050776	0.0368748	0.0634027	0.0465249	0.107185
K00432	glutathione peroxidase [EC:1.11.1.9]	0.0458618	0.0399833	0.0429225	0.871823	0.757911	267	85	114	402	410	263	585	185	0.043267	0.0186569	0.0136899	0.0599715	0.0640869	0.0394711	0.0624033	0.0418337	0.043267	0.0136899	0.0640869	0.0624033	0.0186569	0.0599715	0.0394711	0.0418337
K03665	GTP-binding protein HflX	0.0467783	0.0388472	0.0428127	0.830453	0.224926	291	154	510	289	277	327	332	130	0.0471561	0.0338019	0.0612441	0.0431139	0.0432978	0.0490763	0.0354152	0.0293967	0.0471561	0.0612441	0.0432978	0.0354152	0.0338019	0.0431139	0.0490763	0.0293967
K03595	GTP-binding protein Era	0.050716	0.0345314	0.0426237	0.680877	0.426138	448	120	217	386	277	215	571	97	0.0725978	0.0263391	0.0260588	0.0575846	0.0432978	0.0322673	0.0609099	0.0219344	0.0725978	0.0260588	0.0432978	0.0609099	0.0263391	0.0575846	0.0322673	0.0219344
K03340	diaminopimelate dehydrogenase [EC:1.4.1.16]	0.0463737	0.0387304	0.042552	0.835179	0.626505	394	95	155	238	277	378	560	185	0.0638471	0.0208518	0.0186134	0.0355055	0.0432978	0.0567304	0.0597365	0.0418337	0.0638471	0.0186134	0.0432978	0.0597365	0.0208518	0.0355055	0.0567304	0.0418337
K05808	putative sigma-54 modulation protein	0.044837	0.039636	0.0422365	0.884003	0.834631	429	54	300	564	148	239	475	118	0.0695188	0.0118526	0.036026	0.0841392	0.0231338	0.0358692	0.0506693	0.0266831	0.0695188	0.036026	0.0231338	0.0506693	0.0118526	0.0841392	0.0358692	0.0266831
K03168	DNA topoisomerase I [EC:5.99.1.2]	0.0439778	0.0403707	0.0421742	0.917978	0.393651	327	200	409	272	277	266	286	164	0.0529899	0.0438985	0.0491154	0.0405778	0.0432978	0.0399214	0.0305083	0.037085	0.0529899	0.0491154	0.0432978	0.0305083	0.0438985	0.0405778	0.0399214	0.037085
K01433	formyltetrahydrofolate deformylase [EC:3.5.1.10]	0.0369166	0.0471216	0.0420191	1.27644	0.651805	353	112	33	361	176	450	553	188	0.0572031	0.0245832	0.00396285	0.053855	0.0275105	0.0675361	0.0589897	0.0425121	0.0572031	0.00396285	0.0275105	0.0589897	0.0245832	0.053855	0.0675361	0.0425121
K03979	GTP-binding protein	0.0534234	0.0304644	0.0419439	0.570245	0.41823	718	94	368	294	252	218	129	109	0.116351	0.0206323	0.0441918	0.0438598	0.03939	0.0327175	0.0137607	0.024648	0.116351	0.0441918	0.03939	0.0137607	0.0206323	0.0438598	0.0327175	0.024648
K10206	LL-diaminopimelate aminotransferase [EC:2.6.1.83]	0.0359392	0.0478745	0.0419068	1.3321	0.34519	265	114	373	434	168	265	279	274	0.0429429	0.0250222	0.0447923	0.0647454	0.02626	0.0397713	0.0297616	0.0619591	0.0429429	0.0447923	0.02626	0.0297616	0.0250222	0.0647454	0.0397713	0.0619591
K06180	ribosomal large subunit pseudouridine synthase D [EC:5.4.99.12]	0.0477805	0.0360245	0.0419025	0.753959	0.377236	416	138	452	254	191	319	371	124	0.0674122	0.03029	0.0542791	0.0378925	0.0298551	0.0478756	0.0395754	0.0280399	0.0674122	0.0542791	0.0298551	0.0395754	0.03029	0.0378925	0.0478756	0.0280399
K00817	histidinol-phosphate aminotransferase [EC:2.6.1.9]	0.0401499	0.0436097	0.0418798	1.08617	0.64845	203	80	281	288	380	417	324	227	0.0328959	0.0175594	0.0337443	0.0429647	0.0593976	0.0625835	0.0345618	0.0513311	0.0328959	0.0337443	0.0593976	0.0345618	0.0175594	0.0429647	0.0625835	0.0513311
K07137		0.0570893	0.0261866	0.0416379	0.458694	0.205999	366	97	832	125	314	248	188	122	0.0593098	0.0212908	0.099912	0.0186479	0.0490812	0.0372199	0.0200544	0.0275876	0.0593098	0.099912	0.0490812	0.0200544	0.0212908	0.0186479	0.0372199	0.0275876
K00611	ornithine carbamoyltransferase [EC:2.1.3.3]	0.0415202	0.0416557	0.0415879	1.00326	0.995462	136	237	681	118	283	351	169	196	0.0220386	0.0520198	0.0817789	0.0176036	0.0442356	0.0526782	0.0180276	0.0443211	0.0220386	0.0817789	0.0442356	0.0180276	0.0520198	0.0176036	0.0526782	0.0443211
K06215	pyridoxine biosynthesis protein [EC:4.-.-.-]	0.0547872	0.0281545	0.0414708	0.513889	0.168832	524	109	586	197	225	249	269	97	0.0849134	0.0239247	0.0703707	0.029389	0.0351697	0.03737	0.0286948	0.0219344	0.0849134	0.0703707	0.0351697	0.0286948	0.0239247	0.029389	0.03737	0.0219344
K01785	aldose 1-epimerase [EC:5.1.3.3]	0.0494758	0.0329362	0.041206	0.665704	0.59173	673	64	350	455	105	231	285	67	0.109059	0.0140475	0.0420303	0.0678782	0.0164125	0.0346685	0.0304016	0.0151506	0.109059	0.0420303	0.0164125	0.0304016	0.0140475	0.0678782	0.0346685	0.0151506
K03237	translation initiation factor eIF-2 alpha subunit	0.0203284	0.0617082	0.0410183	3.03557	0.0283432	64	182	59	480	126	258	414	427	0.0103711	0.0399477	0.0070851	0.0716078	0.019695	0.0387207	0.0441623	0.0965567	0.0103711	0.0070851	0.019695	0.0441623	0.0399477	0.0716078	0.0387207	0.0965567
K07636	two-component system, OmpR family, phosphate regulon sensor histidine kinase PhoR [EC:2.7.13.3]	0.0463439	0.0351373	0.0407406	0.758188	0.544546	476	84	401	426	194	235	279	103	0.0771351	0.0184374	0.0481547	0.0635519	0.0303241	0.0352689	0.0297616	0.0232912	0.0771351	0.0481547	0.0303241	0.0297616	0.0184374	0.0635519	0.0352689	0.0232912
K00640	serine O-acetyltransferase [EC:2.3.1.30]	0.0395785	0.0417436	0.040661	1.0547	0.835852	285	148	290	172	326	356	247	245	0.0461838	0.0324849	0.0348251	0.0256595	0.0509569	0.0534286	0.026348	0.0554014	0.0461838	0.0348251	0.0509569	0.026348	0.0324849	0.0256595	0.0534286	0.0554014
K02895	large subunit ribosomal protein L24	0.0291147	0.052005	0.0405599	1.78621	0.227291	168	158	100	502	131	323	532	221	0.0272242	0.0346798	0.0120087	0.0748898	0.0204766	0.0484759	0.0567496	0.0499743	0.0272242	0.0120087	0.0204766	0.0567496	0.0346798	0.0748898	0.0484759	0.0499743
K07003		0.0455658	0.0354463	0.040506	0.777914	0.662569	37	13	512	18	720	611	21	197	0.0059958	0.00285341	0.0614843	0.00268529	0.112543	0.0916991	0.00224012	0.0445473	0.0059958	0.0614843	0.112543	0.00224012	0.00285341	0.00268529	0.0916991	0.0445473
K00762	orotate phosphoribosyltransferase [EC:2.4.2.10]	0.0414053	0.0390904	0.0402478	0.944092	0.866564	286	69	437	293	254	270	254	252	0.0463459	0.015145	0.0524778	0.0437106	0.0397026	0.0405217	0.0270947	0.0569843	0.0463459	0.0524778	0.0397026	0.0270947	0.015145	0.0437106	0.0405217	0.0569843
K13812	bifunctional enzyme Fae/Hps [EC:4.3.-.- 4.1.2.43]	0.0207064	0.0597566	0.0402315	2.88589	0.0192722	46	155	30	408	150	308	453	433	0.00745423	0.0340214	0.0036026	0.0608666	0.0234464	0.0462247	0.0483225	0.0979135	0.00745423	0.0036026	0.0234464	0.0483225	0.0340214	0.0608666	0.0462247	0.0979135
K00346	Na+-transporting NADH:ubiquinone oxidoreductase subunit A [EC:1.6.5.-]	0.0467201	0.033727	0.0402236	0.721894	0.542393	454	116	84	297	298	315	531	79	0.07357	0.0254612	0.0100873	0.0443073	0.0465803	0.0472753	0.056643	0.0178641	0.07357	0.0100873	0.0465803	0.056643	0.0254612	0.0443073	0.0472753	0.0178641
K03321	sulfate permease, SulP family	0.040522	0.0397973	0.0401596	0.982115	0.938742	268	122	76	222	438	416	385	163	0.043429	0.0267781	0.00912657	0.0331186	0.0684636	0.0624334	0.0410688	0.0368589	0.043429	0.00912657	0.0684636	0.0410688	0.0267781	0.0331186	0.0624334	0.0368589
K03763	DNA polymerase III subunit alpha, Gram-positive type [EC:2.7.7.7]	0.0560207	0.0241226	0.0400716	0.430602	0.397428	166	112	1187	98	282	222	99	106	0.0269001	0.0245832	0.142543	0.0146199	0.0440793	0.0333178	0.0105606	0.0239696	0.0269001	0.142543	0.0440793	0.0105606	0.0245832	0.0146199	0.0333178	0.0239696
K02936	large subunit ribosomal protein L7Ae	0.0174635	0.0626773	0.0400704	3.58904	0.210475	116	139	101	954	103	201	214	211	0.0187976	0.0305095	0.0121287	0.142321	0.0160999	0.0301661	0.0228279	0.0477131	0.0187976	0.0121287	0.0160999	0.0228279	0.0305095	0.142321	0.0301661	0.0477131
K01714	dihydrodipicolinate synthase [EC:4.2.1.52]	0.0418815	0.0381339	0.0400077	0.910517	0.835191	248	83	560	203	265	315	175	251	0.040188	0.0182179	0.0672484	0.0302841	0.041422	0.0472753	0.0186676	0.0567582	0.040188	0.0672484	0.041422	0.0186676	0.0182179	0.0302841	0.0472753	0.0567582
K02892	large subunit ribosomal protein L23	0.0387212	0.0409668	0.039844	1.05799	0.933172	390	81	128	505	89	265	585	137	0.0631989	0.0177789	0.0153711	0.0753374	0.0139116	0.0397713	0.0624033	0.0309796	0.0631989	0.0153711	0.0139116	0.0624033	0.0177789	0.0753374	0.0397713	0.0309796
K00283	glycine dehydrogenase subunit 2 [EC:1.4.4.2]	0.0413237	0.0381847	0.0397542	0.924039	0.786902	388	181	170	253	180	274	505	151	0.0628748	0.0397282	0.0204147	0.0377433	0.0281357	0.041122	0.0538695	0.0341454	0.0628748	0.0204147	0.0281357	0.0538695	0.0397282	0.0377433	0.041122	0.0341454
K01924	UDP-N-acetylmuramate--alanine ligase [EC:6.3.2.8]	0.0471571	0.0319224	0.0395398	0.676937	0.241109	243	60	467	152	478	395	173	144	0.0393778	0.0131696	0.0560804	0.0226758	0.074716	0.0592817	0.0184543	0.0325625	0.0393778	0.0560804	0.074716	0.0184543	0.0131696	0.0226758	0.0592817	0.0325625
K02930	large subunit ribosomal protein L4e	0.0183653	0.0606195	0.0394924	3.30077	0.0109312	74	196	73	395	99	293	349	427	0.0119916	0.0430206	0.00876632	0.0589273	0.0154746	0.0439735	0.0372286	0.0965567	0.0119916	0.00876632	0.0154746	0.0372286	0.0430206	0.0589273	0.0439735	0.0965567
K04069	pyruvate formate lyase activating enzyme [EC:1.97.1.4]	0.0509803	0.0279857	0.039483	0.548951	0.269314	522	52	565	367	227	186	150	79	0.0845893	0.0114136	0.0678489	0.0547501	0.0354823	0.0279149	0.0160008	0.0178641	0.0845893	0.0678489	0.0354823	0.0160008	0.0114136	0.0547501	0.0279149	0.0178641
K00812	aspartate aminotransferase [EC:2.6.1.1]	0.0436875	0.0352172	0.0394524	0.806117	0.711394	461	57	49	301	311	318	427	158	0.0747044	0.0125111	0.00588424	0.0449041	0.0486123	0.0477255	0.045549	0.0357283	0.0747044	0.00588424	0.0486123	0.045549	0.0125111	0.0449041	0.0477255	0.0357283
K00873	pyruvate kinase [EC:2.7.1.40]	0.0577231	0.0211252	0.0394241	0.365975	0.0739138	337	122	772	148	390	126	212	74	0.0546104	0.0267781	0.0927068	0.0220791	0.0609607	0.0189101	0.0226145	0.0167335	0.0546104	0.0927068	0.0609607	0.0226145	0.0267781	0.0220791	0.0189101	0.0167335
K03526	(E)-4-hydroxy-3-methylbut-2-enyl-diphosphate synthase [EC:1.17.7.1]	0.0450796	0.0336404	0.03936	0.746243	0.347817	374	104	354	177	253	332	353	157	0.0606062	0.0228272	0.0425106	0.0264054	0.0395463	0.0498267	0.0376553	0.0355021	0.0606062	0.0425106	0.0395463	0.0376553	0.0228272	0.0264054	0.0498267	0.0355021
K07214	enterochelin esterase and related enzymes	0.0447872	0.0333859	0.0390865	0.745434	0.73794	444	38	27	280	42	351	913	136	0.0719496	0.00834072	0.00324234	0.0417712	0.006565	0.0526782	0.0973918	0.0307534	0.0719496	0.00324234	0.006565	0.0973918	0.00834072	0.0417712	0.0526782	0.0307534
K02007	cobalt/nickel transport system permease protein	0.0198193	0.0571271	0.0384732	2.88239	0.0176151	45	123	55	375	118	313	440	436	0.00729218	0.0269976	0.00660476	0.0559436	0.0184445	0.0469751	0.0469358	0.0985919	0.00729218	0.00660476	0.0184445	0.0469358	0.0269976	0.0559436	0.0469751	0.0985919
K01516	nucleoside-triphosphatase [EC:3.6.1.15]	0.0264401	0.0504751	0.0384576	1.90903	0.206237	155	98	200	558	221	245	207	267	0.0251175	0.0215103	0.0240173	0.0832441	0.0345444	0.0367697	0.0220812	0.0603762	0.0251175	0.0240173	0.0345444	0.0220812	0.0215103	0.0832441	0.0367697	0.0603762
K03420	proteasome regulatory subunit	0.0179061	0.0589818	0.0384439	3.29395	0.0132724	54	185	58	442	112	282	360	385	0.00875062	0.0406062	0.00696502	0.0659389	0.0175067	0.0423226	0.038402	0.0870594	0.00875062	0.00696502	0.0175067	0.038402	0.0406062	0.0659389	0.0423226	0.0870594
K03166	DNA topoisomerase VI subunit A [EC:5.99.1.3]	0.0192598	0.0573478	0.0383038	2.97759	0.0194444	56	175	61	469	102	285	419	346	0.00907472	0.0384112	0.00732528	0.0699668	0.0159436	0.0427729	0.0446957	0.0782404	0.00907472	0.00732528	0.0159436	0.0446957	0.0384112	0.0699668	0.0427729	0.0782404
K01209	alpha-N-arabinofuranosidase [EC:3.2.1.55]	0.0436179	0.0328257	0.0382218	0.752574	0.218019	287	87	359	179	261	297	413	181	0.0465079	0.0190959	0.0431111	0.0267037	0.0407968	0.0445738	0.0440556	0.0409292	0.0465079	0.0431111	0.0407968	0.0440556	0.0190959	0.0267037	0.0445738	0.0409292
K03551	holliday junction DNA helicase RuvB	0.0382415	0.0377729	0.0380072	0.987746	0.944957	210	197	338	222	203	284	437	142	0.0340302	0.0432401	0.0405892	0.0331186	0.0317308	0.0426228	0.0466158	0.0321102	0.0340302	0.0405892	0.0317308	0.0466158	0.0432401	0.0331186	0.0426228	0.0321102
K14231	tRNA Phe	0.0341424	0.0414764	0.0378094	1.21481	0.193061	187	207	283	278	242	219	323	204	0.0303031	0.045435	0.0339845	0.0414729	0.0378269	0.0328676	0.0344551	0.0461302	0.0303031	0.0339845	0.0378269	0.0344551	0.045435	0.0414729	0.0328676	0.0461302
K02119	V-type H+-transporting ATPase subunit C [EC:3.6.3.14]	0.0197709	0.0558059	0.0377884	2.82262	0.02429	63	135	75	435	123	291	381	376	0.0102091	0.0296315	0.00900649	0.0648946	0.0192261	0.0436734	0.0406421	0.0850242	0.0102091	0.00900649	0.0192261	0.0406421	0.0296315	0.0648946	0.0436734	0.0850242
K06915		0.025303	0.0501967	0.0377499	1.98382	0.0332804	155	220	82	289	71	316	517	274	0.0251175	0.0482884	0.00984709	0.0431139	0.011098	0.0474254	0.0551495	0.0619591	0.0251175	0.00984709	0.011098	0.0551495	0.0482884	0.0431139	0.0474254	0.0619591
K03042	DNA-directed RNA polymerase subunit A" [EC:2.7.7.6]	0.0162656	0.0591599	0.0377128	3.63711	0.0023761	41	168	39	351	94	387	366	395	0.00664399	0.0368748	0.00468337	0.0523632	0.0146931	0.0580811	0.039042	0.0893206	0.00664399	0.00468337	0.0146931	0.039042	0.0368748	0.0523632	0.0580811	0.0893206
K00648	3-oxoacyl-[acyl-carrier-protein] synthase III [EC:2.3.1.180]	0.0474213	0.0279836	0.0377025	0.590107	0.364914	550	81	302	287	167	211	358	87	0.0891267	0.0177789	0.0362661	0.0428155	0.0261037	0.0316669	0.0381887	0.0196732	0.0891267	0.0362661	0.0261037	0.0381887	0.0177789	0.0428155	0.0316669	0.0196732
K04483	DNA repair protein RadA	0.0159364	0.0594677	0.037702	3.73157	0.0143546	48	172	29	457	86	287	366	393	0.00777833	0.0377527	0.00348251	0.0681766	0.0134426	0.043073	0.039042	0.0888684	0.00777833	0.00348251	0.0134426	0.039042	0.0377527	0.0681766	0.043073	0.0888684
K07114	uncharacterized protein	0.0408865	0.0344885	0.0376875	0.843519	0.816631	546	63	40	298	182	341	392	126	0.0884785	0.013828	0.00480346	0.0444565	0.0284483	0.0511774	0.0418155	0.0284922	0.0884785	0.00480346	0.0284483	0.0418155	0.013828	0.0444565	0.0511774	0.0284922
K01200	pullulanase [EC:3.2.1.41]	0.044583	0.030755	0.037669	0.689837	0.627709	547	85	69	296	97	255	621	97	0.0886406	0.0186569	0.00828597	0.0441581	0.015162	0.0382705	0.0662435	0.0219344	0.0886406	0.00828597	0.015162	0.0662435	0.0186569	0.0441581	0.0382705	0.0219344
K02028	polar amino acid transport system ATP-binding protein [EC:3.6.3.21]	0.0356924	0.0393845	0.0375384	1.10344	0.879474	111	293	598	83	171	275	246	175	0.0179874	0.0643114	0.0718117	0.0123822	0.0267289	0.0412721	0.0262414	0.0395724	0.0179874	0.0718117	0.0267289	0.0262414	0.0643114	0.0123822	0.0412721	0.0395724
K03927	carboxylesterase type B [EC:3.1.1.1]	0.0427389	0.0320434	0.0373911	0.749747	0.243787	248	89	144	179	468	335	378	140	0.040188	0.0195349	0.0172925	0.0267037	0.0731529	0.0502769	0.0403221	0.0316579	0.040188	0.0172925	0.0731529	0.0403221	0.0195349	0.0267037	0.0502769	0.0316579
K01858	myo-inositol-1-phosphate synthase [EC:5.5.1.4]	0.0268835	0.0477824	0.0373329	1.77739	0.0359976	212	192	135	315	114	321	367	238	0.0343543	0.0421426	0.0162117	0.0469926	0.0178193	0.0481758	0.0391487	0.0538185	0.0343543	0.0162117	0.0178193	0.0391487	0.0421426	0.0469926	0.0481758	0.0538185
K10726	replicative DNA helicase Mcm [EC:3.6.4.-]	0.0206969	0.0536632	0.0371801	2.59281	0.00403817	81	208	78	355	123	285	385	324	0.0131259	0.0456545	0.00936675	0.0529599	0.0192261	0.0427729	0.0410688	0.0732655	0.0131259	0.00936675	0.0192261	0.0410688	0.0456545	0.0529599	0.0427729	0.0732655
K02121	V-type H+-transporting ATPase subunit E [EC:3.6.3.14]	0.0206352	0.0537008	0.037168	2.60239	0.0908924	74	144	83	537	204	268	269	278	0.0119916	0.031607	0.00996718	0.0801112	0.0318872	0.0402215	0.0286948	0.0628636	0.0119916	0.00996718	0.0318872	0.0286948	0.031607	0.0801112	0.0402215	0.0628636
K03679	exosome complex component RRP4	0.0158352	0.0579679	0.0369016	3.66069	0.0173414	41	152	29	424	105	291	345	405	0.00664399	0.0333629	0.00348251	0.0632536	0.0164125	0.0436734	0.0368019	0.0915819	0.00664399	0.00348251	0.0164125	0.0368019	0.0333629	0.0632536	0.0436734	0.0915819
K02919	large subunit ribosomal protein L36	0.0373798	0.0357022	0.036541	0.95512	0.827099	236	174	293	354	265	190	325	103	0.0382435	0.0381917	0.0351853	0.0528108	0.041422	0.0285153	0.0346685	0.0232912	0.0382435	0.0351853	0.041422	0.0346685	0.0381917	0.0528108	0.0285153	0.0232912
K01533	Cu2+-exporting ATPase [EC:3.6.3.4]	0.0419392	0.0310403	0.0364898	0.740127	0.678934	129	157	826	121	150	161	227	210	0.0209043	0.0344604	0.0991915	0.0180511	0.0234464	0.0241629	0.0242146	0.0474869	0.0209043	0.0991915	0.0234464	0.0242146	0.0344604	0.0180511	0.0241629	0.0474869
K00170	pyruvate ferredoxin oxidoreductase, beta subunit [EC:1.2.7.1]	0.01981	0.053058	0.036434	2.67835	0.0140104	44	179	75	246	128	278	404	418	0.00713014	0.0392892	0.00900649	0.036699	0.0200076	0.0417223	0.0430956	0.0945216	0.00713014	0.00900649	0.0200076	0.0430956	0.0392892	0.036699	0.0417223	0.0945216
K03120	transcription initiation factor TFIID TATA-box-binding protein	0.014392	0.0584134	0.0364027	4.05873	0.0269302	34	123	25	503	90	321	328	369	0.00550965	0.0269976	0.00300216	0.075039	0.0140679	0.0481758	0.0349885	0.0834413	0.00550965	0.00300216	0.0140679	0.0349885	0.0269976	0.075039	0.0481758	0.0834413
K00876	uridine kinase [EC:2.7.1.48]	0.04706	0.0248164	0.0359382	0.527335	0.390001	575	33	474	305	85	203	233	71	0.0931779	0.00724326	0.056921	0.0455008	0.0132863	0.0304663	0.0248546	0.0160551	0.0931779	0.056921	0.0132863	0.0248546	0.00724326	0.0455008	0.0304663	0.0160551
K07568	S-adenosylmethionine:tRNA ribosyltransferase-isomerase [EC:5.-.-.-]	0.0442506	0.0274557	0.0358531	0.620458	0.173439	309	69	301	216	460	273	177	95	0.050073	0.015145	0.036146	0.0322235	0.0719024	0.0409719	0.018881	0.0214822	0.050073	0.036146	0.0719024	0.018881	0.015145	0.0322235	0.0409719	0.0214822
K01791	UDP-N-acetylglucosamine 2-epimerase [EC:5.1.3.14]	0.0293015	0.0423988	0.0358502	1.44698	0.205916	220	125	133	300	236	310	269	225	0.0356507	0.0274366	0.0159715	0.0447549	0.0368891	0.0465249	0.0286948	0.0508788	0.0356507	0.0159715	0.0368891	0.0286948	0.0274366	0.0447549	0.0465249	0.0508788
K02032	peptide/nickel transport system ATP-binding protein	0.0309044	0.040339	0.0356217	1.30528	0.599705	104	183	432	100	244	351	157	237	0.016853	0.0401672	0.0518774	0.0149183	0.0381395	0.0526782	0.0167475	0.0535924	0.016853	0.0518774	0.0381395	0.0167475	0.0401672	0.0149183	0.0526782	0.0535924
K03572	DNA mismatch repair protein MutL	0.0453717	0.0250873	0.0352295	0.552927	0.207491	403	48	441	200	283	258	178	94	0.0653056	0.0105357	0.0529582	0.0298366	0.0442356	0.0387207	0.0189877	0.0212561	0.0653056	0.0529582	0.0442356	0.0189877	0.0105357	0.0298366	0.0387207	0.0212561
K09154	hypothetical protein	0.0150323	0.0553105	0.0351714	3.67945	0.00487254	40	140	41	336	79	393	341	360	0.00648194	0.030729	0.00492355	0.0501255	0.0123485	0.0589816	0.0363752	0.0814062	0.00648194	0.00492355	0.0123485	0.0363752	0.030729	0.0501255	0.0589816	0.0814062
K02027	multiple sugar transport system substrate-binding protein	0.0332729	0.0370659	0.0351694	1.114	0.847256	66	82	369	30	346	356	225	320	0.0106952	0.0179984	0.0443119	0.00447549	0.0540831	0.0534286	0.0240013	0.072361	0.0106952	0.0443119	0.0540831	0.0240013	0.0179984	0.00447549	0.0534286	0.072361
K00150	glyceraldehyde-3-phosphate dehydrogenase (NAD(P)) [EC:1.2.1.59]	0.0180182	0.052239	0.0351286	2.89924	0.0103655	27	118	27	322	123	306	424	394	0.00437531	0.0259001	0.00324234	0.0480369	0.0192261	0.0459246	0.045229	0.0890945	0.00437531	0.00324234	0.0192261	0.045229	0.0259001	0.0480369	0.0459246	0.0890945
K00400	methyl coenzyme M reductase system, component A2	0.0169137	0.0530384	0.034976	3.13583	0.0269755	30	131	32	367	126	250	368	403	0.00486146	0.0287535	0.00384277	0.0547501	0.019695	0.0375201	0.0392554	0.0911297	0.00486146	0.00384277	0.019695	0.0392554	0.0287535	0.0547501	0.0375201	0.0911297
K02911	large subunit ribosomal protein L32	0.0364396	0.0334967	0.0349681	0.919241	0.836324	311	135	165	327	138	194	506	117	0.0503971	0.0296315	0.0198143	0.0487828	0.0215707	0.0291156	0.0539762	0.026457	0.0503971	0.0198143	0.0215707	0.0539762	0.0296315	0.0487828	0.0291156	0.026457
K00335	NADH dehydrogenase I subunit F [EC:1.6.5.3]	0.0253809	0.0445134	0.0349472	1.75382	0.218442	60	182	191	49	272	421	247	299	0.00972291	0.0399477	0.0229365	0.00730996	0.0425162	0.0631838	0.026348	0.0676123	0.00972291	0.0229365	0.0425162	0.026348	0.0399477	0.00730996	0.0631838	0.0676123
K01711	GDPmannose 4,6-dehydratase [EC:4.2.1.47]	0.0361731	0.0335147	0.0348439	0.926508	0.85511	404	111	126	204	163	275	362	168	0.0654676	0.0243637	0.0151309	0.0304333	0.0254785	0.0412721	0.0386154	0.0379895	0.0654676	0.0151309	0.0254785	0.0386154	0.0243637	0.0304333	0.0412721	0.0379895
K00180	indolepyruvate ferredoxin oxidoreductase, beta subunit [EC:1.2.7.8]	0.0292049	0.0404024	0.0348037	1.38341	0.214913	182	144	67	268	282	303	330	197	0.0294928	0.031607	0.0080458	0.039981	0.0440793	0.0454743	0.0352018	0.0445473	0.0294928	0.0080458	0.0440793	0.0352018	0.031607	0.039981	0.0454743	0.0445473
K03530	DNA-binding protein HU-beta	0.0320691	0.0372986	0.0346839	1.16307	0.836206	356	71	153	584	188	141	214	112	0.0576893	0.015584	0.0183732	0.0871228	0.0293862	0.0211613	0.0228279	0.0253264	0.0576893	0.0183732	0.0293862	0.0228279	0.015584	0.0871228	0.0211613	0.0253264
K03100	signal peptidase I [EC:3.4.21.89]	0.0454391	0.0236367	0.0345379	0.520184	0.12457	391	54	357	186	245	229	349	91	0.063361	0.0118526	0.0428709	0.027748	0.0382959	0.0343684	0.0372286	0.0205777	0.063361	0.0428709	0.0382959	0.0372286	0.0118526	0.027748	0.0343684	0.0205777
K07041		0.0179584	0.0510224	0.0344904	2.84114	0.00457491	46	169	46	244	94	272	414	397	0.00745423	0.0370943	0.00552398	0.0364006	0.0146931	0.0408218	0.0441623	0.0897729	0.00745423	0.00552398	0.0146931	0.0441623	0.0370943	0.0364006	0.0408218	0.0897729
K01625	2-dehydro-3-deoxyphosphogluconate aldolase / 4-hydroxy-2-oxoglutarate aldolase [EC:4.1.2.14 4.1.3.16]	0.0322911	0.0361806	0.0342359	1.12045	0.720979	175	206	96	220	247	256	475	125	0.0283585	0.0452155	0.0115283	0.0328202	0.0386085	0.0384206	0.0506693	0.028266	0.0283585	0.0115283	0.0386085	0.0506693	0.0452155	0.0328202	0.0384206	0.028266
K09157	hypothetical protein	0.0376463	0.0306999	0.0341731	0.815484	0.773403	137	216	662	56	179	186	196	173	0.0222007	0.0474104	0.0794973	0.00835424	0.0279794	0.0279149	0.0209078	0.0391202	0.0222007	0.0794973	0.0279794	0.0209078	0.0474104	0.00835424	0.0279149	0.0391202
K01188	beta-glucosidase [EC:3.2.1.21]	0.0347023	0.0336194	0.0341609	0.968795	0.945479	239	114	79	185	151	339	628	137	0.0387296	0.0250222	0.00948683	0.0275988	0.0236027	0.0508772	0.0669902	0.0309796	0.0387296	0.00948683	0.0236027	0.0669902	0.0250222	0.0275988	0.0508772	0.0309796
K08138	MFS transporter, SP family, xylose:H+ symportor	0.0351947	0.0330371	0.0341159	0.938696	0.928775	311	80	61	309	40	262	720	129	0.0503971	0.0175594	0.00732528	0.0460975	0.00625238	0.039321	0.076804	0.0291705	0.0503971	0.00732528	0.00625238	0.076804	0.0175594	0.0460975	0.039321	0.0291705
K03496	chromosome partitioning protein	0.0338843	0.034301	0.0340926	1.0123	0.939809	229	163	258	206	295	236	200	156	0.0371091	0.0357773	0.0309823	0.0307317	0.0461113	0.0354189	0.0213344	0.035276	0.0371091	0.0309823	0.0461113	0.0213344	0.0357773	0.0307317	0.0354189	0.035276
K02190	sirohydrochlorin cobaltochelatase [EC:4.99.1.3]	0.0301463	0.0378267	0.0339865	1.25477	0.808086	203	64	45	592	61	189	682	91	0.0328959	0.0140475	0.00540389	0.0883163	0.00953489	0.0283652	0.0727505	0.0205777	0.0328959	0.00540389	0.00953489	0.0727505	0.0140475	0.0883163	0.0283652	0.0205777
K11749	regulator of sigma E protease [EC:3.4.24.-]	0.0348099	0.0329453	0.0338776	0.946435	0.922803	306	80	41	279	179	318	532	110	0.0495869	0.0175594	0.00492355	0.041622	0.0279794	0.0477255	0.0567496	0.0248741	0.0495869	0.00492355	0.0279794	0.0567496	0.0175594	0.041622	0.0477255	0.0248741
K07164		0.0425371	0.0249807	0.0337589	0.587268	0.258274	390	128	131	220	256	168	480	61	0.0631989	0.0280951	0.0157313	0.0328202	0.0400153	0.0252135	0.0512027	0.0137938	0.0631989	0.0157313	0.0400153	0.0512027	0.0280951	0.0328202	0.0252135	0.0137938
K01786	L-ribulose-5-phosphate 4-epimerase [EC:5.1.3.4]	0.0416772	0.0253231	0.0335001	0.607601	0.207436	320	59	303	314	257	162	359	76	0.0518555	0.0129501	0.0363862	0.0468434	0.0401716	0.024313	0.0382953	0.0171857	0.0518555	0.0363862	0.0401716	0.0382953	0.0129501	0.0468434	0.024313	0.0171857
K00609	aspartate carbamoyltransferase catalytic subunit [EC:2.1.3.2]	0.0347976	0.0321071	0.0334524	0.922683	0.65859	209	109	421	262	147	237	298	132	0.0338681	0.0239247	0.0505564	0.0390859	0.0229775	0.035569	0.0317883	0.0298489	0.0338681	0.0505564	0.0229775	0.0317883	0.0239247	0.0390859	0.035569	0.0298489
K06168	bifunctional enzyme involved in thiolation and methylation of tRNA	0.0385286	0.0282054	0.033367	0.732064	0.42981	278	87	445	133	246	313	161	119	0.0450495	0.0190959	0.0534385	0.0198413	0.0384522	0.0469751	0.0171742	0.0269093	0.0450495	0.0534385	0.0384522	0.0171742	0.0190959	0.0198413	0.0469751	0.0269093
K01154	type I restriction enzyme, S subunit [EC:3.1.21.3]	0.0376008	0.0289431	0.033272	0.769747	0.536124	405	94	364	365	146	134	171	91	0.0656297	0.0206323	0.0437115	0.0544518	0.0228212	0.0201108	0.018241	0.0205777	0.0656297	0.0437115	0.0228212	0.018241	0.0206323	0.0544518	0.0201108	0.0205777
K00013	histidinol dehydrogenase [EC:1.1.1.23]	0.0370504	0.0294777	0.033264	0.79561	0.402382	285	102	333	149	231	294	243	129	0.0461838	0.0223883	0.0399888	0.0222283	0.0361075	0.0441236	0.0259214	0.0291705	0.0461838	0.0399888	0.0361075	0.0259214	0.0223883	0.0222283	0.0441236	0.0291705
K14223	tRNA Gln	0.0315375	0.034856	0.0331967	1.10522	0.663583	239	145	230	338	199	167	269	142	0.0387296	0.0318264	0.0276199	0.0504238	0.0311056	0.0250634	0.0286948	0.0321102	0.0387296	0.0276199	0.0311056	0.0286948	0.0318264	0.0504238	0.0250634	0.0321102
K02006	cobalt/nickel transport system ATP-binding protein	0.0397015	0.0264806	0.0330911	0.666993	0.494878	116	87	581	106	362	211	128	174	0.0187976	0.0190959	0.0697703	0.0158134	0.0565841	0.0316669	0.013654	0.0393463	0.0187976	0.0697703	0.0565841	0.013654	0.0190959	0.0158134	0.0316669	0.0393463
K00147	glutamate-5-semialdehyde dehydrogenase [EC:1.2.1.41]	0.0388151	0.0270342	0.0329246	0.696489	0.382238	233	84	467	104	294	315	145	119	0.0377573	0.0184374	0.0560804	0.015515	0.045955	0.0472753	0.0154675	0.0269093	0.0377573	0.0560804	0.045955	0.0154675	0.0184374	0.015515	0.0472753	0.0269093
K01959	pyruvate carboxylase subunit A [EC:6.4.1.1]	0.0171851	0.0485974	0.0328912	2.82788	0.0210312	82	156	67	396	89	235	314	291	0.013288	0.0342409	0.0080458	0.0590764	0.0139116	0.0352689	0.0334951	0.0658033	0.013288	0.0080458	0.0139116	0.0334951	0.0342409	0.0590764	0.0352689	0.0658033
K01588	5-(carboxyamino)imidazole ribonucleotide mutase [EC:5.4.99.18]	0.0262783	0.0391516	0.0327149	1.48988	0.0926421	121	149	341	454	182	198	151	117	0.0196079	0.0327044	0.0409495	0.067729	0.0284483	0.0297159	0.0161075	0.026457	0.0196079	0.0409495	0.0284483	0.0161075	0.0327044	0.067729	0.0297159	0.026457
K06871		0.0363909	0.0285919	0.0324914	0.785688	0.222903	129	33	444	392	208	184	364	93	0.0209043	0.00724326	0.0533184	0.0584797	0.0325124	0.0276148	0.0388287	0.0210299	0.0209043	0.0533184	0.0325124	0.0388287	0.00724326	0.0584797	0.0276148	0.0210299
K03685	ribonuclease III [EC:3.1.26.3]	0.0336463	0.030916	0.0322812	0.918852	0.88104	372	42	155	284	200	310	229	113	0.0602821	0.00921869	0.0186134	0.042368	0.0312619	0.0465249	0.0244279	0.0255525	0.0602821	0.0186134	0.0312619	0.0244279	0.00921869	0.042368	0.0465249	0.0255525
K00931	glutamate 5-kinase [EC:2.7.2.11]	0.0421047	0.0224517	0.0322782	0.533236	0.236219	407	40	251	137	202	244	382	106	0.0659538	0.00877971	0.0301417	0.0204381	0.0315745	0.0366196	0.0407488	0.0239696	0.0659538	0.0301417	0.0315745	0.0407488	0.00877971	0.0204381	0.0366196	0.0239696
K04041	fructose-1,6-bisphosphatase III [EC:3.1.3.11]	0.0439584	0.0204204	0.0321894	0.464538	0.223327	425	60	577	171	125	169	170	78	0.0688706	0.0131696	0.0692899	0.0255103	0.0195387	0.0253636	0.0181343	0.017638	0.0688706	0.0692899	0.0195387	0.0181343	0.0131696	0.0255103	0.0253636	0.017638
K00672	formylmethanofuran--tetrahydromethanopterin N-formyltransferase [EC:2.3.1.101]	0.0165424	0.0476411	0.0320917	2.87994	0.0140264	18	115	35	306	128	261	366	356	0.00291687	0.0252417	0.00420303	0.04565	0.0200076	0.039171	0.039042	0.0805016	0.00291687	0.00420303	0.0200076	0.039042	0.0252417	0.04565	0.039171	0.0805016
K07148	uncharacterized protein	0.0388037	0.0252845	0.0320441	0.6516	0.303949	177	85	11	116	453	261	510	115	0.0286826	0.0186569	0.00132095	0.0173052	0.0708082	0.039171	0.0544028	0.0260047	0.0286826	0.00132095	0.0708082	0.0544028	0.0186569	0.0173052	0.039171	0.0260047
K00343	NADH dehydrogenase I subunit N [EC:1.6.5.3]	0.0308754	0.0330965	0.0319859	1.07194	0.817281	235	75	61	173	372	388	187	141	0.0380814	0.016462	0.00732528	0.0258086	0.0581472	0.0582312	0.0199477	0.0318841	0.0380814	0.00732528	0.0581472	0.0199477	0.016462	0.0258086	0.0582312	0.0318841
K01012	biotin synthetase [EC:2.8.1.6]	0.0386237	0.0252448	0.0319343	0.653609	0.525513	110	30	656	104	311	283	87	161	0.0178253	0.00658478	0.0787768	0.015515	0.0486123	0.0424727	0.00928049	0.0364066	0.0178253	0.0787768	0.0486123	0.00928049	0.00658478	0.015515	0.0424727	0.0364066
K02025	multiple sugar transport system permease protein	0.0327481	0.0309676	0.0318579	0.94563	0.91695	137	157	413	46	247	208	193	227	0.0222007	0.0344604	0.0495957	0.00686241	0.0386085	0.0312167	0.0205877	0.0513311	0.0222007	0.0495957	0.0386085	0.0205877	0.0344604	0.00686241	0.0312167	0.0513311
K00599		0.0481833	0.0154137	0.0317985	0.319897	0.212032	253	31	947	153	134	126	160	58	0.0409983	0.00680427	0.113722	0.022825	0.0209455	0.0189101	0.0170676	0.0131154	0.0409983	0.113722	0.0209455	0.0170676	0.00680427	0.022825	0.0189101	0.0131154
K03768	peptidyl-prolyl cis-trans isomerase B (cyclophilin B) [EC:5.2.1.8]	0.0241035	0.0394088	0.0317561	1.63499	0.196908	124	83	184	400	207	230	205	200	0.020094	0.0182179	0.0220959	0.0596732	0.0323561	0.0345185	0.0218678	0.0452256	0.020094	0.0220959	0.0323561	0.0218678	0.0182179	0.0596732	0.0345185	0.0452256
K07079		0.0283908	0.0349686	0.0316797	1.23169	0.797475	449	51	30	330	94	219	211	206	0.0727598	0.0111941	0.0036026	0.0492304	0.0146931	0.0328676	0.0225078	0.0465824	0.0727598	0.0036026	0.0146931	0.0225078	0.0111941	0.0492304	0.0328676	0.0465824
K07386	putative endopeptidase [EC:3.4.24.-]	0.0337718	0.0294481	0.0316099	0.871972	0.790725	382	112	69	207	104	236	456	119	0.0619025	0.0245832	0.00828597	0.0308809	0.0162562	0.0354189	0.0486425	0.0269093	0.0619025	0.00828597	0.0162562	0.0486425	0.0245832	0.0308809	0.0354189	0.0269093
K02313	chromosomal replication initiator protein	0.0390112	0.0241224	0.0315668	0.618346	0.25407	194	66	505	140	328	243	119	109	0.0314374	0.0144865	0.0606437	0.0208856	0.0512695	0.0364695	0.012694	0.024648	0.0314374	0.0606437	0.0512695	0.012694	0.0144865	0.0208856	0.0364695	0.024648
K02564	glucosamine-6-phosphate deaminase [EC:3.5.99.6]	0.0348827	0.0282257	0.0315542	0.80916	0.767695	398	44	129	300	52	227	482	108	0.0644953	0.00965768	0.0154912	0.0447549	0.0081281	0.0340682	0.051416	0.0244218	0.0644953	0.0154912	0.0081281	0.051416	0.00965768	0.0447549	0.0340682	0.0244218
K02910	large subunit ribosomal protein L31e	0.0127488	0.0502188	0.0314838	3.93909	0.250079	95	99	64	827	81	123	143	165	0.0153946	0.0217298	0.00768554	0.123374	0.0126611	0.0184599	0.0152541	0.0373112	0.0153946	0.00768554	0.0126611	0.0152541	0.0217298	0.123374	0.0184599	0.0373112
K07456	DNA mismatch repair protein MutS2	0.0444069	0.0184529	0.0314299	0.415542	0.16472	405	66	630	175	124	146	159	50	0.0656297	0.0144865	0.0756545	0.026107	0.0193824	0.0219117	0.0169609	0.0113064	0.0656297	0.0756545	0.0193824	0.0169609	0.0144865	0.026107	0.0219117	0.0113064
K03390	heterodisulfide reductase subunit C [EC:1.8.98.1]	0.015449	0.0473001	0.0313745	3.0617	0.0364897	54	120	71	364	91	199	284	348	0.00875062	0.0263391	0.00852614	0.0543026	0.0142242	0.029866	0.0302949	0.0786926	0.00875062	0.00852614	0.0142242	0.0302949	0.0263391	0.0543026	0.029866	0.0786926
K00580	tetrahydromethanopterin S-methyltransferase subunit D [EC:2.1.1.86]	0.0156502	0.0469081	0.0312791	2.99729	0.0379352	44	134	63	162	84	286	326	403	0.00713014	0.029412	0.00756545	0.0241676	0.01313	0.042923	0.0347752	0.0911297	0.00713014	0.00756545	0.01313	0.0347752	0.029412	0.0241676	0.042923	0.0911297
K04066	primosomal protein N' (replication factor Y) (superfamily II helicase) [EC:3.6.4.-]	0.0400299	0.0224991	0.0312645	0.562056	0.247371	236	35	521	119	288	278	134	101	0.0382435	0.00768224	0.0625651	0.0177528	0.0450172	0.0417223	0.0142941	0.0228389	0.0382435	0.0625651	0.0450172	0.0142941	0.00768224	0.0177528	0.0417223	0.0228389
K01950	NAD+ synthase (glutamine-hydrolysing) [EC:6.3.5.1]	0.0412258	0.0212715	0.0312486	0.515974	0.121599	284	57	500	150	214	229	238	70	0.0460218	0.0125111	0.0600433	0.0223774	0.0334503	0.0343684	0.025388	0.015829	0.0460218	0.0600433	0.0334503	0.025388	0.0125111	0.0223774	0.0343684	0.015829
K00441	coenzyme F420 hydrogenase beta subunit [EC:1.12.98.1]	0.0159142	0.0465633	0.0312388	2.9259	0.0293046	26	119	44	324	109	201	348	361	0.00421326	0.0261196	0.00528381	0.0483353	0.0170377	0.0301661	0.0371219	0.0816323	0.00421326	0.00528381	0.0170377	0.0371219	0.0261196	0.0483353	0.0301661	0.0816323
K00811	aspartate aminotransferase [EC:2.6.1.1]	0.0354422	0.0270186	0.0312304	0.762327	0.503442	353	89	206	275	206	184	259	88	0.0572031	0.0195349	0.0247378	0.0410253	0.0321998	0.0276148	0.0276281	0.0198993	0.0572031	0.0247378	0.0321998	0.0276281	0.0195349	0.0410253	0.0276148	0.0198993
K02885	large subunit ribosomal protein L19e	0.0141048	0.0482983	0.0312016	3.42424	0.0397747	61	120	40	403	95	223	252	324	0.00988496	0.0263391	0.00480346	0.0601207	0.0148494	0.0334679	0.0268814	0.0732655	0.00988496	0.00480346	0.0148494	0.0268814	0.0263391	0.0601207	0.0334679	0.0732655
K02907	large subunit ribosomal protein L30	0.0224908	0.0397683	0.0311295	1.7682	0.197463	101	146	67	319	72	237	509	194	0.0163669	0.0320459	0.0080458	0.0475894	0.0112543	0.035569	0.0542962	0.0438689	0.0163669	0.0080458	0.0112543	0.0542962	0.0320459	0.0475894	0.035569	0.0438689
K04566	lysyl-tRNA synthetase, class I [EC:6.1.1.6]	0.014808	0.0472626	0.0310353	3.1917	0.0369627	23	101	35	388	103	217	330	338	0.00372712	0.0221688	0.00420303	0.057883	0.0160999	0.0325674	0.0352018	0.0764313	0.00372712	0.00420303	0.0160999	0.0352018	0.0221688	0.057883	0.0325674	0.0764313
K07315	sigma-B regulation protein RsbU (phosphoserine phosphatase)	0.026903	0.0351309	0.031017	1.30584	0.516656	183	35	22	217	316	460	243	139	0.0296549	0.00768224	0.0026419	0.0323727	0.0493938	0.0690369	0.0259214	0.0314318	0.0296549	0.0026419	0.0493938	0.0259214	0.00768224	0.0323727	0.0690369	0.0314318
K08483	phosphotransferase system, enzyme I, PtsI [EC:2.7.3.9]	0.041081	0.0208412	0.0309611	0.507321	0.365855	131	93	638	45	383	212	62	108	0.0212284	0.0204128	0.0766152	0.00671323	0.0598666	0.031817	0.00661368	0.0244218	0.0212284	0.0766152	0.0598666	0.00661368	0.0204128	0.00671323	0.031817	0.0244218
K03305	proton-dependent oligopeptide transporter, POT family	0.0367098	0.0252068	0.0309583	0.68665	0.52054	281	75	36	255	241	161	556	98	0.0455356	0.016462	0.00432311	0.0380416	0.0376706	0.0241629	0.0593098	0.0221606	0.0455356	0.00432311	0.0376706	0.0593098	0.016462	0.0380416	0.0241629	0.0221606
K01465	dihydroorotase [EC:3.5.2.3]	0.0378865	0.0237287	0.0308076	0.626311	0.33815	260	54	472	126	293	270	65	105	0.0421326	0.0118526	0.0566808	0.018797	0.0457987	0.0405217	0.0069337	0.0237435	0.0421326	0.0566808	0.0457987	0.0069337	0.0118526	0.018797	0.0405217	0.0237435
K00566	tRNA-specific 2-thiouridylase [EC:2.8.1.-]	0.0386347	0.0228268	0.0307307	0.590836	0.289033	305	44	350	115	364	267	58	108	0.0494248	0.00965768	0.0420303	0.017156	0.0568967	0.0400714	0.00618699	0.0244218	0.0494248	0.0420303	0.0568967	0.00618699	0.00965768	0.017156	0.0400714	0.0244218
K00703	starch synthase [EC:2.4.1.21]	0.0395004	0.0217518	0.0306261	0.550673	0.273026	256	87	558	102	256	214	89	91	0.0414844	0.0190959	0.0670083	0.0152167	0.0400153	0.0321172	0.00949383	0.0205777	0.0414844	0.0670083	0.0400153	0.00949383	0.0190959	0.0152167	0.0321172	0.0205777
K03047	DNA-directed RNA polymerase subunit D [EC:2.7.7.6]	0.0139084	0.0472584	0.0305834	3.39784	0.0325879	75	131	77	452	60	245	233	248	0.0121536	0.0287535	0.00924666	0.0674307	0.00937858	0.0367697	0.0248546	0.0560798	0.0121536	0.00924666	0.00937858	0.0248546	0.0287535	0.0674307	0.0367697	0.0560798
K00790	UDP-N-acetylglucosamine 1-carboxyvinyltransferase [EC:2.5.1.7]	0.0367372	0.0243039	0.0305205	0.66156	0.328832	193	102	481	111	277	221	137	111	0.0312754	0.0223883	0.0577616	0.0165593	0.0432978	0.0331677	0.0146141	0.0251002	0.0312754	0.0577616	0.0432978	0.0146141	0.0223883	0.0165593	0.0331677	0.0251002
K03892	ArsR family transcriptional regulator	0.0419133	0.0186934	0.0303033	0.446001	0.152383	388	98	541	167	239	100	23	59	0.0628748	0.0215103	0.0649668	0.0249135	0.037358	0.015008	0.00245346	0.0133416	0.0628748	0.0649668	0.037358	0.00245346	0.0215103	0.0249135	0.015008	0.0133416
K03499	trk system potassium uptake protein TrkA	0.0327732	0.0276917	0.0302324	0.84495	0.362187	173	55	436	291	179	177	213	127	0.0280344	0.0120721	0.0523577	0.0434122	0.0279794	0.0265642	0.0227212	0.0287183	0.0280344	0.0523577	0.0279794	0.0227212	0.0120721	0.0434122	0.0265642	0.0287183
K01534	Cd2+/Zn2+-exporting ATPase [EC:3.6.3.3 3.6.3.5]	0.0338241	0.0266199	0.030222	0.78701	0.68753	162	150	624	130	122	162	141	132	0.0262519	0.0329239	0.074934	0.0193938	0.0190698	0.024313	0.0150408	0.0298489	0.0262519	0.074934	0.0190698	0.0150408	0.0329239	0.0193938	0.024313	0.0298489
K02429	MFS transporter, FHS family, L-fucose permease	0.0337615	0.0263956	0.0300786	0.781825	0.775322	512	54	36	253	96	251	307	81	0.0829689	0.0118526	0.00432311	0.0377433	0.0150057	0.0376702	0.0327484	0.0183164	0.0829689	0.00432311	0.0150057	0.0327484	0.0118526	0.0377433	0.0376702	0.0183164
K01929	UDP-N-acetylmuramoylalanyl-D-glutamyl-2,6-diaminopimelate--D-alanyl-D-alanine ligase [EC:6.3.2.10]	0.0358491	0.0242331	0.0300411	0.675976	0.251332	274	43	332	193	237	248	207	95	0.0444013	0.00943819	0.0398687	0.0287923	0.0370454	0.0372199	0.0220812	0.0214822	0.0444013	0.0398687	0.0370454	0.0220812	0.00943819	0.0287923	0.0372199	0.0214822
K03773	FKBP-type peptidyl-prolyl cis-trans isomerase FklB [EC:5.2.1.8]	0.0383294	0.0217327	0.0300311	0.566997	0.50445	508	41	49	266	248	175	247	53	0.0823207	0.0089992	0.00588424	0.0396827	0.0387648	0.0262641	0.026348	0.0119848	0.0823207	0.00588424	0.0387648	0.026348	0.0089992	0.0396827	0.0262641	0.0119848
K03497	chromosome partitioning protein, ParB family	0.0288177	0.0311441	0.0299809	1.08073	0.873479	137	273	248	54	323	237	120	93	0.0222007	0.0599215	0.0297815	0.00805588	0.050488	0.035569	0.0128007	0.0210299	0.0222007	0.0297815	0.050488	0.0128007	0.0599215	0.00805588	0.035569	0.0210299
K02110	F-type H+-transporting ATPase subunit c [EC:3.6.3.14]	0.0292978	0.0306492	0.0299735	1.04613	0.938379	175	140	129	381	143	143	478	60	0.0283585	0.030729	0.0154912	0.0568387	0.0223523	0.0214615	0.0509893	0.0135677	0.0283585	0.0154912	0.0223523	0.0509893	0.030729	0.0568387	0.0214615	0.0135677
K02518	translation initiation factor IF-1	0.0284191	0.0314506	0.0299349	1.10667	0.883012	283	54	151	468	79	169	350	83	0.0458597	0.0118526	0.0181331	0.0698176	0.0123485	0.0253636	0.0373353	0.0187686	0.0458597	0.0181331	0.0123485	0.0373353	0.0118526	0.0698176	0.0253636	0.0187686
K01129	dGTPase [EC:3.1.5.1]	0.0344806	0.0252519	0.0298662	0.732352	0.393847	195	70	291	111	400	278	83	121	0.0315995	0.0153645	0.0349452	0.0165593	0.0625238	0.0417223	0.0088538	0.0273615	0.0315995	0.0349452	0.0625238	0.0088538	0.0153645	0.0165593	0.0417223	0.0273615
K02529	LacI family transcriptional regulator	0.03934	0.0202244	0.0297822	0.514093	0.285144	267	28	563	135	223	165	109	132	0.043267	0.0061458	0.0676087	0.0201397	0.034857	0.0247632	0.0116273	0.0298489	0.043267	0.0676087	0.034857	0.0116273	0.0061458	0.0201397	0.0247632	0.0298489
K00940	nucleoside-diphosphate kinase [EC:2.7.4.6]	0.0161488	0.0432872	0.029718	2.68052	0.0581192	66	95	39	346	162	258	224	274	0.0106952	0.0208518	0.00468337	0.0516173	0.0253222	0.0387207	0.0238946	0.0619591	0.0106952	0.00468337	0.0253222	0.0238946	0.0208518	0.0516173	0.0387207	0.0619591
K03617	electron transport complex protein RnfA	0.0280909	0.0311126	0.0296017	1.10757	0.797587	222	114	231	352	56	177	374	90	0.0359748	0.0250222	0.02774	0.0525124	0.00875334	0.0265642	0.0398954	0.0203515	0.0359748	0.02774	0.00875334	0.0398954	0.0250222	0.0525124	0.0265642	0.0203515
K09687	antibiotic transport system ATP-binding protein	0.0478358	0.0111526	0.0294942	0.233143	0.33731	117	50	1156	41	169	102	67	54	0.0189597	0.0109746	0.13882	0.0061165	0.0264163	0.0153082	0.00714704	0.0122109	0.0189597	0.13882	0.0264163	0.00714704	0.0109746	0.0061165	0.0153082	0.0122109
K01914	aspartate--ammonia ligase [EC:6.3.1.1]	0.0331508	0.0258195	0.0294852	0.778848	0.360805	267	84	340	218	152	213	232	90	0.043267	0.0184374	0.0408294	0.0325219	0.0237591	0.0319671	0.024748	0.0203515	0.043267	0.0408294	0.0237591	0.024748	0.0184374	0.0325219	0.0319671	0.0203515
K01978	M1 RNA	0.033528	0.0253665	0.0294472	0.756576	0.46122	211	120	445	132	195	175	150	129	0.0341922	0.0263391	0.0534385	0.0196921	0.0304804	0.0262641	0.0160008	0.0291705	0.0341922	0.0534385	0.0304804	0.0160008	0.0263391	0.0196921	0.0262641	0.0291705
K13043	N-succinyl-L-ornithine transcarbamylase [EC:2.1.3.11]	0.0304176	0.0284274	0.0294225	0.934571	0.867799	271	129	70	251	213	208	338	74	0.0439152	0.0283146	0.00840606	0.0374449	0.0332939	0.0312167	0.0360552	0.0167335	0.0439152	0.00840606	0.0332939	0.0360552	0.0283146	0.0374449	0.0312167	0.0167335
K02869	large subunit ribosomal protein L12	0.0119259	0.04633	0.029128	3.88482	0.116494	81	83	36	543	83	200	162	248	0.0131259	0.0182179	0.00432311	0.0810063	0.0129737	0.0300161	0.0172809	0.0560798	0.0131259	0.00432311	0.0129737	0.0172809	0.0182179	0.0810063	0.0300161	0.0560798
K02916	large subunit ribosomal protein L35	0.0303274	0.0279136	0.0291205	0.920408	0.826813	303	95	280	351	66	116	265	93	0.0491007	0.0208518	0.0336242	0.0523632	0.0103164	0.0174093	0.0282681	0.0210299	0.0491007	0.0336242	0.0103164	0.0282681	0.0208518	0.0523632	0.0174093	0.0210299
K02984	small subunit ribosomal protein S3Ae	0.01321	0.0450115	0.0291107	3.40737	0.0993613	50	96	27	491	101	190	241	253	0.00810243	0.0210713	0.00324234	0.0732488	0.0157873	0.0285153	0.025708	0.0572104	0.00810243	0.00324234	0.0157873	0.025708	0.0210713	0.0732488	0.0285153	0.0572104
K01596	phosphoenolpyruvate carboxykinase (GTP) [EC:4.1.1.32]	0.0179131	0.0397981	0.0288556	2.22173	0.154343	17	105	71	8	333	518	78	253	0.00275483	0.0230467	0.00852614	0.00119346	0.0520511	0.0777416	0.00832043	0.0572104	0.00275483	0.00852614	0.0520511	0.00832043	0.0230467	0.00119346	0.0777416	0.0572104
K02866	large subunit ribosomal protein L10e	0.0125772	0.0451056	0.0288414	3.58629	0.249488	82	104	65	727	90	121	142	137	0.013288	0.0228272	0.00780562	0.108456	0.0140679	0.0181597	0.0151475	0.0309796	0.013288	0.00780562	0.0140679	0.0151475	0.0228272	0.108456	0.0181597	0.0309796
K03581	exodeoxyribonuclease V alpha subunit [EC:3.1.11.5]	0.0378442	0.0196895	0.0287668	0.520277	0.388002	63	24	535	18	473	297	28	116	0.0102091	0.00526783	0.0642463	0.00268529	0.0739344	0.0445738	0.00298682	0.0262309	0.0102091	0.0642463	0.0739344	0.00298682	0.00526783	0.00268529	0.0445738	0.0262309
K02026	multiple sugar transport system permease protein	0.0273529	0.029942	0.0286475	1.09465	0.853584	113	149	289	70	240	167	177	228	0.0183115	0.0327044	0.034705	0.0104428	0.0375143	0.0250634	0.018881	0.0515572	0.0183115	0.034705	0.0375143	0.018881	0.0327044	0.0104428	0.0250634	0.0515572
K00549	5-methyltetrahydropteroyltriglutamate--homocysteine methyltransferase [EC:2.1.1.14]	0.0286758	0.0284236	0.0285497	0.991207	0.983892	93	50	212	36	437	391	55	171	0.0150705	0.0109746	0.0254583	0.00537059	0.0683073	0.0586814	0.00586697	0.0386679	0.0150705	0.0254583	0.0683073	0.00586697	0.0109746	0.00537059	0.0586814	0.0386679
K02929	large subunit ribosomal protein L44e	0.0127939	0.0441341	0.028464	3.44961	0.12789	78	96	40	528	80	166	199	229	0.0126398	0.0210713	0.00480346	0.0787686	0.0125048	0.0249133	0.0212278	0.0517834	0.0126398	0.00480346	0.0125048	0.0212278	0.0210713	0.0787686	0.0249133	0.0517834
K02669	twitching motility protein PilT	0.03184	0.0250799	0.0284599	0.787686	0.692402	82	54	391	15	398	338	46	157	0.013288	0.0118526	0.0469538	0.00223774	0.0622112	0.0507271	0.00490692	0.0355021	0.013288	0.0469538	0.0622112	0.00490692	0.0118526	0.00223774	0.0507271	0.0355021
K01966	propionyl-CoA carboxylase beta chain [EC:6.4.1.3]	0.0338159	0.023023	0.0284195	0.680834	0.561766	122	84	522	31	258	246	117	142	0.0197699	0.0184374	0.0626852	0.00462467	0.0403279	0.0369198	0.0124807	0.0321102	0.0197699	0.0626852	0.0403279	0.0124807	0.0184374	0.00462467	0.0369198	0.0321102
K07240	chromate transporter	0.0429277	0.0134505	0.0281891	0.313328	0.0718514	293	51	639	133	166	108	202	29	0.0474802	0.0111941	0.0767353	0.0198413	0.0259474	0.0162087	0.0215478	0.00655772	0.0474802	0.0767353	0.0259474	0.0215478	0.0111941	0.0198413	0.0162087	0.00655772
K00284	glutamate synthase (ferredoxin) [EC:1.4.7.1]	0.0431995	0.012747	0.0279733	0.295073	0.378601	116	55	1041	44	122	89	93	84	0.0187976	0.0120721	0.12501	0.00656405	0.0190698	0.0133571	0.00992052	0.0189948	0.0187976	0.12501	0.0190698	0.00992052	0.0120721	0.00656405	0.0133571	0.0189948
K00203	formylmethanofuran dehydrogenase subunit D [EC:1.2.99.5]	0.0144831	0.0413644	0.0279237	2.85605	0.00341109	61	135	55	235	72	239	283	287	0.00988496	0.0296315	0.00660476	0.035058	0.0112543	0.0358692	0.0301882	0.0648988	0.00988496	0.00660476	0.0112543	0.0301882	0.0296315	0.035058	0.0358692	0.0648988
K00029	malate dehydrogenase (oxaloacetate-decarboxylating)(NADP+) [EC:1.1.1.40]	0.0212268	0.0344788	0.0278528	1.6243	0.196731	51	58	63	40	373	490	101	202	0.00826448	0.0127306	0.00756545	0.00596732	0.0583035	0.0735393	0.0107739	0.0456779	0.00826448	0.00756545	0.0583035	0.0107739	0.0127306	0.00596732	0.0735393	0.0456779
K02115	F-type H+-transporting ATPase subunit gamma [EC:3.6.3.14]	0.0320511	0.0236029	0.027827	0.736416	0.389897	212	62	382	206	79	192	334	94	0.0343543	0.0136085	0.045873	0.0307317	0.0123485	0.0288154	0.0356285	0.0212561	0.0343543	0.045873	0.0123485	0.0356285	0.0136085	0.0307317	0.0288154	0.0212561
K01591	orotidine-5'-phosphate decarboxylase [EC:4.1.1.23]	0.0371636	0.0183864	0.027775	0.494743	0.318925	441	28	255	139	229	216	101	63	0.0714634	0.0061458	0.0306221	0.0207364	0.0357949	0.0324173	0.0107739	0.0142461	0.0714634	0.0306221	0.0357949	0.0107739	0.0061458	0.0207364	0.0324173	0.0142461
K02377	GDP-L-fucose synthase [EC:1.1.1.271]	0.0235594	0.0317379	0.0276486	1.34715	0.268706	194	178	168	205	55	204	319	118	0.0314374	0.0390697	0.0201745	0.0305825	0.00859703	0.0306164	0.0340284	0.0266831	0.0314374	0.0201745	0.00859703	0.0340284	0.0390697	0.0305825	0.0306164	0.0266831
K07582	hypothetical protein	0.0107026	0.0442876	0.0274951	4.13803	0.104112	68	123	48	552	58	164	159	191	0.0110193	0.0269976	0.00576415	0.082349	0.00906596	0.0246132	0.0169609	0.0431905	0.0110193	0.00576415	0.00906596	0.0169609	0.0269976	0.082349	0.0246132	0.0431905
K06969	ribosomal RNA large subunit methyltransferase I [EC:2.1.1.-]	0.0370261	0.0178848	0.0274554	0.483031	0.354941	116	46	627	46	293	213	77	100	0.0187976	0.0100967	0.0752942	0.00686241	0.0457987	0.0319671	0.00821376	0.0226128	0.0187976	0.0752942	0.0457987	0.00821376	0.0100967	0.00686241	0.0319671	0.0226128
K00971	mannose-1-phosphate guanylyltransferase [EC:2.7.7.22]	0.032125	0.0227102	0.0274176	0.706934	0.688184	459	23	36	234	236	217	121	81	0.0743803	0.00504833	0.00432311	0.0349088	0.0368891	0.0325674	0.0129073	0.0183164	0.0743803	0.00432311	0.0368891	0.0129073	0.00504833	0.0349088	0.0325674	0.0183164
K00821	acetylornithine/N-succinyldiaminopimelate aminotransferase [EC:2.6.1.11 2.6.1.17]	0.033538	0.0210828	0.0273104	0.628625	0.41508	148	83	669	206	111	67	117	112	0.0239832	0.0182179	0.0803379	0.0307317	0.0173504	0.0100554	0.0124807	0.0253264	0.0239832	0.0803379	0.0173504	0.0124807	0.0182179	0.0307317	0.0100554	0.0253264
K03498	trk system potassium uptake protein TrkH	0.0385765	0.0160107	0.0272936	0.415036	0.299077	241	34	688	88	161	172	70	78	0.0390537	0.00746275	0.0826195	0.0131281	0.0251658	0.0258138	0.00746706	0.017638	0.0390537	0.0826195	0.0251658	0.00746706	0.00746275	0.0131281	0.0258138	0.017638
K00384	thioredoxin reductase (NADPH) [EC:1.8.1.9]	0.0338827	0.0206397	0.0272612	0.609151	0.281098	160	60	507	130	210	193	149	93	0.0259278	0.0131696	0.0608839	0.0193938	0.032825	0.0289655	0.0158942	0.0210299	0.0259278	0.0608839	0.032825	0.0158942	0.0131696	0.0193938	0.0289655	0.0210299
K07154		0.0291384	0.0253303	0.0272343	0.869309	0.67095	286	134	276	274	59	145	261	41	0.0463459	0.029412	0.0331439	0.0408761	0.00922227	0.0217616	0.0278415	0.00927126	0.0463459	0.0331439	0.00922227	0.0278415	0.029412	0.0408761	0.0217616	0.00927126
K01695	tryptophan synthase alpha chain [EC:4.2.1.20]	0.0245738	0.0297994	0.0271866	1.21265	0.551204	174	70	232	225	174	200	141	178	0.0281964	0.0153645	0.0278601	0.0335662	0.0271979	0.0300161	0.0150408	0.0402508	0.0281964	0.0278601	0.0271979	0.0150408	0.0153645	0.0335662	0.0300161	0.0402508
K01000	phospho-N-acetylmuramoyl-pentapeptide-transferase [EC:2.7.8.13]	0.0308403	0.0234739	0.0271571	0.761143	0.399556	196	91	326	110	268	225	99	105	0.0317615	0.0199738	0.0391482	0.0164101	0.041891	0.0337681	0.0105606	0.0237435	0.0317615	0.0391482	0.041891	0.0105606	0.0199738	0.0164101	0.0337681	0.0237435
K02342	DNA polymerase III subunit epsilon [EC:2.7.7.7]	0.0289819	0.0252557	0.0271188	0.87143	0.756282	189	98	16	197	371	227	238	71	0.0306272	0.0215103	0.00192138	0.029389	0.0579909	0.0340682	0.025388	0.0160551	0.0306272	0.00192138	0.0579909	0.025388	0.0215103	0.029389	0.0340682	0.0160551
K07024		0.0406209	0.0135723	0.0270966	0.33412	0.284183	117	23	810	67	242	150	79	74	0.0189597	0.00504833	0.0972701	0.00999526	0.0378269	0.022512	0.00842711	0.0167335	0.0189597	0.0972701	0.0378269	0.00842711	0.00504833	0.00999526	0.022512	0.0167335
K03282	large conductance mechanosensitive channel	0.0249594	0.0290902	0.0270248	1.1655	0.644583	177	159	78	235	224	154	251	103	0.0286826	0.0348993	0.00936675	0.035058	0.0350133	0.0231124	0.0267747	0.0232912	0.0286826	0.00936675	0.0350133	0.0267747	0.0348993	0.035058	0.0231124	0.0232912
K01647	citrate synthase [EC:2.3.3.1]	0.0337314	0.0199313	0.0268313	0.590885	0.521182	99	38	593	25	277	273	41	118	0.0160428	0.00834072	0.0712113	0.00372957	0.0432978	0.0409719	0.00437356	0.0266831	0.0160428	0.0712113	0.0432978	0.00437356	0.00834072	0.00372957	0.0409719	0.0266831
K07021		0.01258	0.0409219	0.026751	3.25294	0.00102724	41	142	18	231	67	233	291	279	0.00664399	0.031168	0.00216156	0.0344613	0.0104727	0.0349687	0.0310416	0.0630898	0.00664399	0.00216156	0.0104727	0.0310416	0.031168	0.0344613	0.0349687	0.0630898
K00800	3-phosphoshikimate 1-carboxyvinyltransferase [EC:2.5.1.19]	0.0269655	0.0263528	0.0266592	0.977281	0.9579	156	40	333	133	179	251	137	173	0.0252796	0.00877971	0.0399888	0.0198413	0.0279794	0.0376702	0.0146141	0.0391202	0.0252796	0.0399888	0.0279794	0.0146141	0.00877971	0.0198413	0.0376702	0.0391202
K00845	glucokinase [EC:2.7.1.2]	0.0302584	0.0230229	0.0266406	0.760879	0.577156	310	39	207	167	197	261	142	86	0.0502351	0.00856022	0.0248579	0.0249135	0.030793	0.039171	0.0151475	0.019447	0.0502351	0.0248579	0.030793	0.0151475	0.00856022	0.0249135	0.039171	0.019447
K01854	UDP-galactopyranose mutase [EC:5.4.99.9]	0.0177991	0.0353856	0.0265924	1.98806	0.381907	193	120	129	565	86	96	103	73	0.0312754	0.0263391	0.0154912	0.0842884	0.0134426	0.0144077	0.0109872	0.0165074	0.0312754	0.0154912	0.0134426	0.0109872	0.0263391	0.0842884	0.0144077	0.0165074
K02968	small subunit ribosomal protein S20	0.0271374	0.0260421	0.0265898	0.959638	0.938183	260	66	145	333	104	143	307	82	0.0421326	0.0144865	0.0174125	0.0496779	0.0162562	0.0214615	0.0327484	0.0185425	0.0421326	0.0174125	0.0162562	0.0327484	0.0144865	0.0496779	0.0214615	0.0185425
K01808	ribose 5-phosphate isomerase B [EC:5.3.1.6]	0.0304506	0.0226835	0.0265671	0.744927	0.590682	299	43	134	239	122	167	358	91	0.0484525	0.00943819	0.0160916	0.0356547	0.0190698	0.0250634	0.0381887	0.0205777	0.0484525	0.0160916	0.0190698	0.0381887	0.00943819	0.0356547	0.0250634	0.0205777
K01619	deoxyribose-phosphate aldolase [EC:4.1.2.4]	0.0300388	0.0229003	0.0264696	0.762356	0.71378	411	39	238	341	69	136	133	52	0.066602	0.00856022	0.0285806	0.0508714	0.0107854	0.0204109	0.0141874	0.0117587	0.066602	0.0285806	0.0107854	0.0141874	0.00856022	0.0508714	0.0204109	0.0117587
K04802	proliferating cell nuclear antigen	0.0107136	0.0419903	0.026352	3.91933	0.136741	51	98	44	556	51	167	200	170	0.00826448	0.0215103	0.00528381	0.0829457	0.00797179	0.0250634	0.0213344	0.0384418	0.00826448	0.00528381	0.00797179	0.0213344	0.0215103	0.0829457	0.0250634	0.0384418
K03330	glutamyl-tRNA(Gln) amidotransferase subunit E [EC:6.3.5.7]	0.0160944	0.0363973	0.0262458	2.26149	0.0417982	95	198	156	339	70	113	181	153	0.0153946	0.0434596	0.0187335	0.050573	0.0109417	0.0169591	0.0193077	0.0345976	0.0153946	0.0187335	0.0109417	0.0193077	0.0434596	0.050573	0.0169591	0.0345976
K01278	dipeptidyl-peptidase 4 [EC:3.4.14.5]	0.0310752	0.0212342	0.0261547	0.683317	0.643005	456	48	59	202	112	194	242	67	0.0738941	0.0105357	0.0070851	0.030135	0.0175067	0.0291156	0.0258147	0.0151506	0.0738941	0.0070851	0.0175067	0.0258147	0.0105357	0.030135	0.0291156	0.0151506
K07388	hydrogenase expression/formation protein	0.0146858	0.0369981	0.0258419	2.51931	0.031711	76	156	84	313	96	153	200	195	0.0123157	0.0342409	0.0100873	0.0466943	0.0150057	0.0229623	0.0213344	0.044095	0.0123157	0.0100873	0.0150057	0.0213344	0.0342409	0.0466943	0.0229623	0.044095
K03543	multidrug resistance protein A	0.0396514	0.0119958	0.0258236	0.302531	0.228089	196	52	771	94	39	99	264	34	0.0317615	0.0114136	0.0925867	0.0140232	0.00609607	0.0148579	0.0281615	0.00768836	0.0317615	0.0925867	0.00609607	0.0281615	0.0114136	0.0140232	0.0148579	0.00768836
K03167	DNA topoisomerase VI subunit B [EC:5.99.1.3]	0.0136335	0.0380117	0.0258226	2.78811	0.0338488	51	116	46	332	73	191	275	214	0.00826448	0.0254612	0.00552398	0.0495287	0.0114106	0.0286653	0.0293349	0.0483914	0.00826448	0.00552398	0.0114106	0.0293349	0.0254612	0.0495287	0.0286653	0.0483914
K02340	DNA polymerase III subunit delta [EC:2.7.7.7]	0.0260795	0.0253564	0.025718	0.972273	0.976201	369	9	50	383	185	184	90	65	0.0597959	0.00197543	0.00600433	0.0571371	0.0289173	0.0276148	0.0096005	0.0146983	0.0597959	0.00600433	0.0289173	0.0096005	0.00197543	0.0571371	0.0276148	0.0146983
K01903	succinyl-CoA synthetase beta subunit [EC:6.2.1.5]	0.0253716	0.0256299	0.0255007	1.01018	0.975006	123	117	462	231	74	88	136	129	0.019932	0.0256806	0.05548	0.0344613	0.0115669	0.0132071	0.0145074	0.0291705	0.019932	0.05548	0.0115669	0.0145074	0.0256806	0.0344613	0.0132071	0.0291705
K02049	sulfonate/nitrate/taurine transport system ATP-binding protein	0.0160782	0.0346738	0.025376	2.15657	0.0201708	27	82	57	133	210	333	190	225	0.00437531	0.0179984	0.00684493	0.0198413	0.032825	0.0499767	0.0202677	0.0508788	0.00437531	0.00684493	0.032825	0.0202677	0.0179984	0.0198413	0.0499767	0.0508788
K09457	7-cyano-7-deazaguanine reductase [EC:1.7.1.13]	0.0259989	0.0247194	0.0253592	0.950786	0.691263	193	100	168	129	156	193	264	127	0.0312754	0.0219493	0.0201745	0.0192446	0.0243843	0.0289655	0.0281615	0.0287183	0.0312754	0.0201745	0.0243843	0.0281615	0.0219493	0.0192446	0.0289655	0.0287183
K03433	proteasome beta subunit [EC:3.4.25.1]	0.0106028	0.0400544	0.0253286	3.77771	0.102207	21	80	16	437	96	144	207	247	0.00340302	0.0175594	0.00192138	0.0651929	0.0150057	0.0216116	0.0220812	0.0558537	0.00340302	0.00192138	0.0150057	0.0220812	0.0175594	0.0651929	0.0216116	0.0558537
K01719	uroporphyrinogen-III synthase [EC:4.2.1.75]	0.0256559	0.0249924	0.0253241	0.974139	0.978548	390	39	36	397	56	115	247	66	0.0631989	0.00856022	0.00432311	0.0592256	0.00875334	0.0172592	0.026348	0.0149245	0.0631989	0.00432311	0.00875334	0.026348	0.00856022	0.0592256	0.0172592	0.0149245
K03631	DNA repair protein RecN (Recombination protein N)	0.0328775	0.017684	0.0252808	0.537878	0.115461	149	44	374	90	304	203	140	76	0.0241452	0.00965768	0.0449124	0.0134265	0.0475181	0.0304663	0.0149341	0.0171857	0.0241452	0.0449124	0.0475181	0.0149341	0.00965768	0.0134265	0.0304663	0.0171857
K07025	putative hydrolase of the HAD superfamily	0.0259323	0.0245913	0.0252618	0.948288	0.873004	153	31	298	213	216	207	88	127	0.0247934	0.00680427	0.0357858	0.031776	0.0337629	0.0310666	0.00938716	0.0287183	0.0247934	0.0357858	0.0337629	0.00938716	0.00680427	0.031776	0.0310666	0.0287183
K04516	chorismate mutase [EC:5.4.99.5]	0.0287237	0.0216791	0.0252014	0.754744	0.676654	372	75	43	198	128	205	276	44	0.0602821	0.016462	0.00516372	0.0295382	0.0200076	0.0307665	0.0294415	0.00994964	0.0602821	0.00516372	0.0200076	0.0294415	0.016462	0.0295382	0.0307665	0.00994964
K01956	carbamoyl-phosphate synthase small subunit [EC:6.3.5.5]	0.0282166	0.0221602	0.0251884	0.785359	0.621537	109	56	427	101	208	223	107	123	0.0176633	0.0122916	0.0512769	0.0150675	0.0325124	0.0334679	0.0114139	0.0278138	0.0176633	0.0512769	0.0325124	0.0114139	0.0122916	0.0150675	0.0334679	0.0278138
K13038	phosphopantothenoylcysteine decarboxylase / phosphopantothenate--cysteine ligase [EC:4.1.1.36 6.3.2.5]	0.0337235	0.0166047	0.0251641	0.492377	0.243655	330	35	344	102	202	183	80	71	0.053476	0.00768224	0.0413098	0.0152167	0.0315745	0.0274647	0.00853378	0.0160551	0.053476	0.0413098	0.0315745	0.00853378	0.00768224	0.0152167	0.0274647	0.0160551
K02913	large subunit ribosomal protein L33	0.0223131	0.0279713	0.0251422	1.25358	0.618672	226	119	141	331	68	143	235	66	0.036623	0.0261196	0.0169322	0.0493795	0.0106291	0.0214615	0.025068	0.0149245	0.036623	0.0169322	0.0106291	0.025068	0.0261196	0.0493795	0.0214615	0.0149245
K03590	cell division protein FtsA	0.0262502	0.0240246	0.0251374	0.915213	0.895509	298	26	19	227	166	232	267	96	0.0482905	0.00570681	0.00228164	0.0338645	0.0259474	0.0348186	0.0284815	0.0217083	0.0482905	0.00228164	0.0259474	0.0284815	0.00570681	0.0338645	0.0348186	0.0217083
K01653	acetolactate synthase I/III small subunit [EC:2.2.1.6]	0.0265956	0.0236789	0.0251373	0.890331	0.739806	194	67	290	134	170	195	127	136	0.0314374	0.014706	0.0348251	0.0199905	0.0265726	0.0292657	0.0135474	0.0307534	0.0314374	0.0348251	0.0265726	0.0135474	0.014706	0.0199905	0.0292657	0.0307534
K00339	NADH dehydrogenase I subunit J [EC:1.6.5.3]	0.0228521	0.0271765	0.0250143	1.18924	0.582409	110	161	38	125	230	229	310	90	0.0178253	0.0353383	0.00456329	0.0186479	0.0359512	0.0343684	0.0330684	0.0203515	0.0178253	0.00456329	0.0359512	0.0330684	0.0353383	0.0186479	0.0343684	0.0203515
K00767	nicotinate-nucleotide pyrophosphorylase (carboxylating) [EC:2.4.2.19]	0.0281253	0.0218123	0.0249688	0.77554	0.228431	160	40	223	124	244	267	203	88	0.0259278	0.00877971	0.0267793	0.0184987	0.0381395	0.0400714	0.0216545	0.0198993	0.0259278	0.0267793	0.0381395	0.0216545	0.00877971	0.0184987	0.0400714	0.0198993
K01421	putative membrane protein	0.0458901	0.0040338	0.0249619	0.0879014	0.316756	93	14	1252	30	99	9	25	32	0.0150705	0.0030729	0.150348	0.00447549	0.0154746	0.00135072	0.00266681	0.0072361	0.0150705	0.150348	0.0154746	0.00266681	0.0030729	0.00447549	0.00135072	0.0072361
K01921	D-alanine-D-alanine ligase [EC:6.3.2.4]	0.0287969	0.0207934	0.0247952	0.72207	0.199424	185	35	260	169	228	219	172	77	0.029979	0.00768224	0.0312225	0.0252119	0.0356386	0.0328676	0.0183476	0.0174119	0.029979	0.0312225	0.0356386	0.0183476	0.00768224	0.0252119	0.0328676	0.0174119
K03453	bile acid:Na+ symporter, BASS family	0.0313422	0.0182277	0.0247849	0.58157	0.425503	114	19	452	37	310	254	39	111	0.0184735	0.00417036	0.0542791	0.00551977	0.048456	0.0381204	0.00416022	0.0251002	0.0184735	0.0542791	0.048456	0.00416022	0.00417036	0.00551977	0.0381204	0.0251002
K03588	cell division protein FtsW	0.0259374	0.0233441	0.0246408	0.900016	0.892035	292	44	94	344	52	130	347	57	0.0473182	0.00965768	0.0112881	0.0513189	0.0081281	0.0195104	0.0370153	0.0128893	0.0473182	0.0112881	0.0081281	0.0370153	0.00965768	0.0513189	0.0195104	0.0128893
K04072	acetaldehyde dehydrogenase / alcohol dehydrogenase [EC:1.2.1.10 1.1.1.1]	0.024792	0.0243364	0.0245642	0.981623	0.956973	105	129	248	68	232	198	151	129	0.0170151	0.0283146	0.0297815	0.0101444	0.0362638	0.0297159	0.0161075	0.0291705	0.0170151	0.0297815	0.0362638	0.0161075	0.0283146	0.0101444	0.0297159	0.0291705
K06921		0.0357203	0.0133585	0.0245394	0.373976	0.28507	43	10	673	90	332	151	30	67	0.00696809	0.00219493	0.0808182	0.0134265	0.0518948	0.0226621	0.00320017	0.0151506	0.00696809	0.0808182	0.0518948	0.00320017	0.00219493	0.0134265	0.0226621	0.0151506
K00757	uridine phosphorylase [EC:2.4.2.3]	0.0303569	0.0185482	0.0244526	0.611004	0.445152	369	57	225	218	44	128	260	44	0.0597959	0.0125111	0.0270195	0.0325219	0.00687762	0.0192103	0.0277348	0.00994964	0.0597959	0.0270195	0.00687762	0.0277348	0.0125111	0.0325219	0.0192103	0.00994964
K03615	electron transport complex protein RnfC	0.036006	0.0128619	0.0244339	0.357216	0.00987785	200	48	382	114	280	96	206	42	0.0324097	0.0105357	0.045873	0.0170069	0.0437667	0.0144077	0.0219745	0.00949738	0.0324097	0.045873	0.0437667	0.0219745	0.0105357	0.0170069	0.0144077	0.00949738
K02528	16S rRNA (adenine1518-N6/adenine1519-N6)-dimethyltransferase [EC:2.1.1.182]	0.0286436	0.0201499	0.0243968	0.70347	0.161071	202	48	200	134	200	189	249	96	0.0327338	0.0105357	0.0240173	0.0199905	0.0312619	0.0283652	0.0265614	0.0217083	0.0327338	0.0240173	0.0312619	0.0265614	0.0105357	0.0199905	0.0283652	0.0217083
K02113	F-type H+-transporting ATPase subunit delta [EC:3.6.3.14]	0.0275526	0.0209396	0.0242461	0.759986	0.666777	259	40	103	232	79	162	408	71	0.0419706	0.00877971	0.0123689	0.0346104	0.0123485	0.024313	0.0435223	0.0160551	0.0419706	0.0123689	0.0123485	0.0435223	0.00877971	0.0346104	0.024313	0.0160551
K11085	ATP-binding cassette, subfamily B, bacterial MsbA [EC:3.6.3.-]	0.027633	0.020836	0.0242345	0.754027	0.433319	262	115	386	195	25	124	167	46	0.0424567	0.0252417	0.0463534	0.0290907	0.00390774	0.01861	0.0178143	0.0104019	0.0424567	0.0463534	0.00390774	0.0178143	0.0252417	0.0290907	0.01861	0.0104019
K02033	peptide/nickel transport system permease protein	0.020665	0.0276606	0.0241628	1.33852	0.448742	73	82	307	182	104	126	166	206	0.0118295	0.0179984	0.0368666	0.0271513	0.0162562	0.0189101	0.0177076	0.0465824	0.0118295	0.0368666	0.0162562	0.0177076	0.0179984	0.0271513	0.0189101	0.0465824
K11600	exosome complex component RRP41	0.0118533	0.0364599	0.0241566	3.07594	0.0178442	60	133	23	242	74	160	219	250	0.00972291	0.0291925	0.00276199	0.0361023	0.0115669	0.0240128	0.0233612	0.0565321	0.00972291	0.00276199	0.0115669	0.0233612	0.0291925	0.0361023	0.0240128	0.0565321
K02008	cobalt/nickel transport system permease protein	0.0246694	0.0234036	0.0240365	0.94869	0.910963	55	72	270	176	287	116	117	151	0.00891267	0.0158035	0.0324234	0.0262562	0.0448609	0.0174093	0.0124807	0.0341454	0.00891267	0.0324234	0.0448609	0.0124807	0.0158035	0.0262562	0.0174093	0.0341454
K02232	adenosylcobyric acid synthase [EC:6.3.5.10]	0.0197993	0.0281986	0.023999	1.42422	0.126655	70	76	271	216	86	156	205	179	0.0113434	0.0166814	0.0325434	0.0322235	0.0134426	0.0234125	0.0218678	0.0404769	0.0113434	0.0325434	0.0134426	0.0218678	0.0166814	0.0322235	0.0234125	0.0404769
K00176	2-oxoglutarate ferredoxin oxidoreductase subunit delta [EC:1.2.7.3]	0.0242724	0.0234996	0.023886	0.968164	0.938891	181	118	63	217	237	116	217	81	0.0293308	0.0259001	0.00756545	0.0323727	0.0370454	0.0174093	0.0231479	0.0183164	0.0293308	0.00756545	0.0370454	0.0231479	0.0259001	0.0323727	0.0174093	0.0183164
K01495	GTP cyclohydrolase I [EC:3.5.4.16]	0.0276006	0.0201657	0.0238831	0.730624	0.320007	203	67	162	104	138	202	342	89	0.0328959	0.014706	0.019454	0.015515	0.0215707	0.0303162	0.0364819	0.0201254	0.0328959	0.019454	0.0215707	0.0364819	0.014706	0.015515	0.0303162	0.0201254
K00794	riboflavin synthase beta chain [EC:2.5.1.-]	0.021451	0.0262564	0.0238537	1.22401	0.603177	208	68	194	260	101	140	122	134	0.0337061	0.0149255	0.0232968	0.0387876	0.0157873	0.0210112	0.013014	0.0303012	0.0337061	0.0232968	0.0157873	0.013014	0.0149255	0.0387876	0.0210112	0.0303012
K01243	S-adenosylhomocysteine/5'-methylthioadenosine nucleosidase [EC:3.2.2.9]	0.0318066	0.0158849	0.0238457	0.499423	0.46409	471	19	191	197	82	141	142	39	0.0763249	0.00417036	0.0229365	0.029389	0.0128174	0.0211613	0.0151475	0.008819	0.0763249	0.0229365	0.0128174	0.0151475	0.00417036	0.029389	0.0211613	0.008819
K12251	N-carbamoylputrescine amidase [EC:3.5.1.53]	0.0275108	0.0201775	0.0238442	0.733437	0.384532	234	56	250	126	182	189	128	94	0.0379194	0.0122916	0.0300216	0.018797	0.0284483	0.0283652	0.013654	0.0212561	0.0379194	0.0300216	0.0284483	0.013654	0.0122916	0.018797	0.0283652	0.0212561
K02322	DNA polymerase II large subunit [EC:2.7.7.7]	0.0125326	0.0351358	0.0238342	2.80355	0.00593735	44	100	37	180	59	212	275	265	0.00713014	0.0219493	0.0044432	0.0268529	0.00922227	0.031817	0.0293349	0.059924	0.00713014	0.0044432	0.00922227	0.0293349	0.0219493	0.0268529	0.031817	0.059924
K00226	dihydroorotate oxidase [EC:1.3.3.1]	0.0273947	0.0202545	0.0238246	0.73936	0.417988	215	41	209	141	235	180	121	106	0.0348404	0.0089992	0.0250981	0.0210348	0.0367328	0.0270145	0.0129073	0.0239696	0.0348404	0.0250981	0.0367328	0.0129073	0.0089992	0.0210348	0.0270145	0.0239696
K01778	diaminopimelate epimerase [EC:5.1.1.7]	0.0200424	0.0273367	0.0236895	1.36394	0.241894	72	73	242	169	94	154	232	199	0.0116675	0.016023	0.0290609	0.0252119	0.0146931	0.0231124	0.024748	0.0449995	0.0116675	0.0290609	0.0146931	0.024748	0.016023	0.0252119	0.0231124	0.0449995
K03281	chloride channel protein, CIC family	0.0282812	0.0190389	0.02366	0.673201	0.439837	279	45	39	131	238	221	244	60	0.0452115	0.00987717	0.00468337	0.019543	0.0372017	0.0331677	0.026028	0.0135677	0.0452115	0.00468337	0.0372017	0.026028	0.00987717	0.019543	0.0331677	0.0135677
K00606	3-methyl-2-oxobutanoate hydroxymethyltransferase [EC:2.1.2.11]	0.0280073	0.0190248	0.023516	0.679279	0.62381	413	46	103	200	148	134	90	71	0.0669261	0.0100967	0.0123689	0.0298366	0.0231338	0.0201108	0.0096005	0.0160551	0.0669261	0.0123689	0.0231338	0.0096005	0.0100967	0.0298366	0.0201108	0.0160551
K00348	Na+-transporting NADH:ubiquinone oxidoreductase subunit C [EC:1.6.5.-]	0.0295454	0.017449	0.0234972	0.590583	0.433424	202	68	44	193	375	115	202	39	0.0327338	0.0149255	0.00528381	0.0287923	0.0586161	0.0172592	0.0215478	0.008819	0.0327338	0.00528381	0.0586161	0.0215478	0.0149255	0.0287923	0.0172592	0.008819
K06174	ATP-binding cassette, sub-family E, member 1	0.0113052	0.0355979	0.0234516	3.14881	0.0115508	18	86	18	166	63	212	284	296	0.00291687	0.0188764	0.00216156	0.0247644	0.0098475	0.031817	0.0302949	0.066934	0.00291687	0.00216156	0.0098475	0.0302949	0.0188764	0.0247644	0.031817	0.066934
K02108	F-type H+-transporting ATPase subunit a [EC:3.6.3.14]	0.0289492	0.0179347	0.0234419	0.619523	0.0277461	143	48	422	243	123	109	213	38	0.0231729	0.0105357	0.0506765	0.0362515	0.0192261	0.0163588	0.0227212	0.00859287	0.0231729	0.0506765	0.0192261	0.0227212	0.0105357	0.0362515	0.0163588	0.00859287
K00528	ferredoxin--NADP+ reductase [EC:1.18.1.2]	0.0243286	0.0223765	0.0233526	0.91976	0.875958	110	85	325	33	222	266	54	115	0.0178253	0.0186569	0.0390281	0.00492304	0.0347007	0.0399214	0.0057603	0.0260047	0.0178253	0.0390281	0.0347007	0.0057603	0.0186569	0.00492304	0.0399214	0.0260047
K01783	ribulose-phosphate 3-epimerase [EC:5.1.3.1]	0.0260626	0.0205871	0.0233248	0.789907	0.548105	213	42	149	212	159	156	253	80	0.0345163	0.00921869	0.0178929	0.0316268	0.0248532	0.0234125	0.0269881	0.0180903	0.0345163	0.0178929	0.0248532	0.0269881	0.00921869	0.0316268	0.0234125	0.0180903
K00639	glycine C-acetyltransferase [EC:2.3.1.29]	0.0138207	0.0326868	0.0232537	2.36506	0.1161	33	200	56	35	142	232	197	207	0.0053476	0.0438985	0.00672484	0.0052214	0.022196	0.0348186	0.0210144	0.0468085	0.0053476	0.00672484	0.022196	0.0210144	0.0438985	0.0052214	0.0348186	0.0468085
K01258	tripeptide aminopeptidase [EC:3.4.11.4]	0.029591	0.0168679	0.0232294	0.570035	0.282985	216	50	408	98	125	160	139	79	0.0350025	0.0109746	0.0489953	0.0146199	0.0195387	0.0240128	0.0148274	0.0178641	0.0350025	0.0489953	0.0195387	0.0148274	0.0109746	0.0146199	0.0240128	0.0178641
K03650	tRNA modification GTPase	0.026519	0.0197333	0.0231261	0.74412	0.252425	156	44	303	154	207	194	113	76	0.0252796	0.00965768	0.0363862	0.0229742	0.0323561	0.0291156	0.012054	0.0171857	0.0252796	0.0363862	0.0323561	0.012054	0.00965768	0.0229742	0.0291156	0.0171857
K03263	translation initiation factor eIF-5A	0.00945243	0.0367759	0.0231142	3.89063	0.257658	41	44	38	605	61	105	160	139	0.00664399	0.00965768	0.00456329	0.0902557	0.00953489	0.0157584	0.0170676	0.0314318	0.00664399	0.00456329	0.00953489	0.0170676	0.00965768	0.0902557	0.0157584	0.0314318
K00847	fructokinase [EC:2.7.1.4]	0.0288821	0.0173005	0.0230913	0.599005	0.0535431	186	36	256	157	194	165	228	58	0.030141	0.00790174	0.0307421	0.0234217	0.0303241	0.0247632	0.0243213	0.0131154	0.030141	0.0307421	0.0303241	0.0243213	0.00790174	0.0234217	0.0247632	0.0131154
K01704	3-isopropylmalate/(R)-2-methylmalate dehydratase small subunit [EC:4.2.1.33 4.2.1.35]	0.0200139	0.0259916	0.0230027	1.29868	0.118787	92	75	163	142	181	240	162	134	0.0149085	0.016462	0.0195741	0.021184	0.028292	0.0360193	0.0172809	0.0303012	0.0149085	0.0195741	0.028292	0.0172809	0.016462	0.021184	0.0360193	0.0303012
K02527	3-deoxy-D-manno-octulosonic-acid transferase [EC:2.-.-.-]	0.0239395	0.0220024	0.022971	0.919084	0.794518	176	61	51	156	219	199	252	95	0.0285205	0.0133891	0.00612441	0.0232725	0.0342318	0.029866	0.0268814	0.0214822	0.0285205	0.00612441	0.0342318	0.0268814	0.0133891	0.0232725	0.029866	0.0214822
K00425	cytochrome bd-I oxidase subunit I [EC:1.10.3.-]	0.0235502	0.022289	0.0229196	0.946447	0.910673	220	72	111	211	60	163	336	77	0.0356507	0.0158035	0.0133296	0.0314776	0.00937858	0.0244631	0.0358419	0.0174119	0.0356507	0.0133296	0.00937858	0.0358419	0.0158035	0.0314776	0.0244631	0.0174119
K00027	malate dehydrogenase (oxaloacetate-decarboxylating) [EC:1.1.1.38]	0.0283565	0.0173489	0.0228527	0.611815	0.54233	139	119	542	42	101	111	94	90	0.0225247	0.0261196	0.0650869	0.00626568	0.0157873	0.0166589	0.0100272	0.0203515	0.0225247	0.0650869	0.0157873	0.0100272	0.0261196	0.00626568	0.0166589	0.0203515
K00937	polyphosphate kinase [EC:2.7.4.1]	0.0371789	0.00849781	0.0228383	0.228566	0.246302	127	51	799	55	152	46	79	34	0.0205802	0.0111941	0.0959491	0.00820506	0.0237591	0.00690369	0.00842711	0.00768836	0.0205802	0.0959491	0.0237591	0.00842711	0.0111941	0.00820506	0.00690369	0.00768836
K05515	penicillin-binding protein 2	0.0277423	0.0176333	0.0226878	0.635609	0.424907	298	24	136	114	188	198	159	82	0.0482905	0.00526783	0.0163318	0.0170069	0.0293862	0.0297159	0.0169609	0.0185425	0.0482905	0.0163318	0.0293862	0.0169609	0.00526783	0.0170069	0.0297159	0.0185425
K00297	methylenetetrahydrofolate reductase (NADPH) [EC:1.5.1.20]	0.0273078	0.0178399	0.0225738	0.65329	0.245374	179	21	305	134	167	185	164	84	0.0290067	0.00460935	0.0366264	0.0199905	0.0261037	0.0277649	0.0174942	0.0189948	0.0290067	0.0366264	0.0261037	0.0174942	0.00460935	0.0199905	0.0277649	0.0189948
K11928	sodium/proline symporter	0.0292912	0.0156464	0.0224688	0.534169	0.436507	94	29	466	16	275	202	28	104	0.0152326	0.00636529	0.0559603	0.00238693	0.0429851	0.0303162	0.00298682	0.0235173	0.0152326	0.0559603	0.0429851	0.00298682	0.00636529	0.00238693	0.0303162	0.0235173
K02897	large subunit ribosomal protein L25	0.0246659	0.0202717	0.0224688	0.821851	0.8222	362	30	33	257	163	140	99	67	0.0586616	0.00658478	0.00396285	0.03834	0.0254785	0.0210112	0.0105606	0.0151506	0.0586616	0.00396285	0.0254785	0.0105606	0.00658478	0.03834	0.0210112	0.0151506
K00205	formylmethanofuran dehydrogenase subunit F [EC:1.2.99.5]	0.0124283	0.032303	0.0223657	2.59915	0.0171731	12	86	24	173	107	179	264	255	0.00194458	0.0188764	0.00288208	0.0258086	0.0167251	0.0268644	0.0281615	0.0576627	0.00194458	0.00288208	0.0167251	0.0281615	0.0188764	0.0258086	0.0268644	0.0576627
K01571	oxaloacetate decarboxylase, alpha subunit [EC:4.1.1.3]	0.028836	0.0158524	0.0223442	0.549745	0.448486	131	71	504	32	118	94	142	128	0.0212284	0.015584	0.0605236	0.00477385	0.0184445	0.0141075	0.0151475	0.0289444	0.0212284	0.0605236	0.0184445	0.0151475	0.015584	0.00477385	0.0141075	0.0289444
K14222	tRNA Cys	0.0191095	0.0254808	0.0222951	1.33341	0.421914	109	119	108	254	147	117	214	90	0.0176633	0.0261196	0.0129693	0.0378925	0.0229775	0.0175594	0.0228279	0.0203515	0.0176633	0.0129693	0.0229775	0.0228279	0.0261196	0.0378925	0.0175594	0.0203515
K15035	transfer-messenger RNA	0.0299238	0.0145939	0.0222588	0.487703	0.174285	190	40	399	86	194	138	100	71	0.0307892	0.00877971	0.0479145	0.0128297	0.0303241	0.0207111	0.0106672	0.0160551	0.0307892	0.0479145	0.0303241	0.0106672	0.00877971	0.0128297	0.0207111	0.0160551
K01776	glutamate racemase [EC:5.1.1.3]	0.0259699	0.0183904	0.0221801	0.708145	0.44423	255	39	144	156	149	156	206	81	0.0413224	0.00856022	0.0172925	0.0232725	0.0232901	0.0234125	0.0219745	0.0183164	0.0413224	0.0172925	0.0232901	0.0219745	0.00856022	0.0232725	0.0234125	0.0183164
K02908	large subunit ribosomal protein L30e	0.0105406	0.0336493	0.022095	3.19234	0.0451457	32	74	17	299	72	178	222	208	0.00518555	0.0162425	0.00204147	0.0446057	0.0112543	0.0267143	0.0236812	0.0470347	0.00518555	0.00204147	0.0112543	0.0236812	0.0162425	0.0446057	0.0267143	0.0470347
K00003	homoserine dehydrogenase [EC:1.1.1.3]	0.0211075	0.0228902	0.0219988	1.08446	0.876336	52	46	253	43	240	262	76	158	0.00842652	0.0100967	0.0303819	0.00641487	0.0375143	0.039321	0.00810709	0.0357283	0.00842652	0.0303819	0.0375143	0.00810709	0.0100967	0.00641487	0.039321	0.0357283
K08191	MFS transporter, ACS family, hexuronate transporter	0.0195982	0.0242884	0.0219433	1.23932	0.651422	124	104	61	145	62	214	387	91	0.020094	0.0228272	0.00732528	0.0216315	0.00969119	0.0321172	0.0412822	0.0205777	0.020094	0.00732528	0.00969119	0.0412822	0.0228272	0.0216315	0.0321172	0.0205777
K03438	S-adenosyl-methyltransferase [EC:2.1.1.-]	0.0301495	0.0137193	0.0219344	0.455042	0.340915	117	38	565	68	180	134	53	72	0.0189597	0.00834072	0.0678489	0.0101444	0.0281357	0.0201108	0.00565363	0.0162812	0.0189597	0.0678489	0.0281357	0.00565363	0.00834072	0.0101444	0.0201108	0.0162812
K02924	large subunit ribosomal protein L39e	0.00858953	0.0352736	0.0219316	4.10658	0.103244	50	93	38	433	33	104	155	179	0.00810243	0.0204128	0.00456329	0.0645962	0.00515822	0.0156084	0.0165342	0.0404769	0.00810243	0.00456329	0.00515822	0.0165342	0.0204128	0.0645962	0.0156084	0.0404769
K02586	nitrogenase molybdenum-iron protein alpha chain [EC:1.18.6.1]	0.0201325	0.0236238	0.0218781	1.17342	0.731316	18	22	67	3	428	376	25	145	0.00291687	0.00482884	0.0080458	0.000447549	0.0669005	0.0564302	0.00266681	0.0327886	0.00291687	0.0080458	0.0669005	0.00266681	0.00482884	0.000447549	0.0564302	0.0327886
K02066	putative ABC transport system permease protein	0.0243391	0.0193474	0.0218433	0.794912	0.619434	95	8	89	44	428	299	41	107	0.0153946	0.00175594	0.0106877	0.00656405	0.0669005	0.044874	0.00437356	0.0241957	0.0153946	0.0106877	0.0669005	0.00437356	0.00175594	0.00656405	0.044874	0.0241957
K14155	cystathione beta-lyase [EC:4.4.1.8]	0.0262269	0.0172852	0.0217561	0.659065	0.407895	148	20	379	114	174	178	77	93	0.0239832	0.00438985	0.0455128	0.0170069	0.0271979	0.0267143	0.00821376	0.0210299	0.0239832	0.0455128	0.0271979	0.00821376	0.00438985	0.0170069	0.0267143	0.0210299
K01448	N-acetylmuramoyl-L-alanine amidase [EC:3.5.1.28]	0.0232489	0.0201551	0.021702	0.866927	0.663008	152	14	353	270	130	176	53	48	0.0246314	0.0030729	0.0423905	0.0402794	0.0203202	0.0264141	0.00565363	0.0108542	0.0246314	0.0423905	0.0203202	0.00565363	0.0030729	0.0402794	0.0264141	0.0108542
K02030	polar amino acid transport system substrate-binding protein	0.0140263	0.0292781	0.0216522	2.08738	0.0985042	31	77	48	189	178	177	164	201	0.00502351	0.0169009	0.00576415	0.0281956	0.0278231	0.0265642	0.0174942	0.0454518	0.00502351	0.00576415	0.0278231	0.0174942	0.0169009	0.0281956	0.0265642	0.0454518
K03432	proteasome alpha subunit [EC:3.4.25.1]	0.00867884	0.0344797	0.0215793	3.97285	0.0251831	27	95	24	309	46	164	190	205	0.00437531	0.0208518	0.00288208	0.0460975	0.00719024	0.0246132	0.0202677	0.0463563	0.00437531	0.00288208	0.00719024	0.0202677	0.0208518	0.0460975	0.0246132	0.0463563
K01620	threonine aldolase [EC:4.1.2.5]	0.0320782	0.0110113	0.0215448	0.343265	0.0598627	298	30	302	118	153	63	186	46	0.0482905	0.00658478	0.0362661	0.0176036	0.0239154	0.00945506	0.019841	0.0104019	0.0482905	0.0362661	0.0239154	0.019841	0.00658478	0.0176036	0.00945506	0.0104019
K14235	tRNA Trp	0.0195459	0.0234634	0.0215046	1.20042	0.180711	116	126	156	168	127	143	195	87	0.0187976	0.0276561	0.0187335	0.0250627	0.0198513	0.0214615	0.0208011	0.0196732	0.0187976	0.0187335	0.0198513	0.0208011	0.0276561	0.0250627	0.0214615	0.0196732
K03289	MFS transporter, NHS family, nucleoside permease	0.0286175	0.0138024	0.0212099	0.482305	0.346395	222	46	23	129	376	91	159	54	0.0359748	0.0100967	0.00276199	0.0192446	0.0587724	0.0136573	0.0169609	0.0122109	0.0359748	0.00276199	0.0587724	0.0169609	0.0100967	0.0192446	0.0136573	0.0122109
K00074	3-hydroxybutyryl-CoA dehydrogenase [EC:1.1.1.157]	0.0254826	0.0168719	0.0211773	0.662095	0.439814	153	47	359	78	116	100	149	135	0.0247934	0.0103162	0.0431111	0.0116363	0.0181319	0.015008	0.0158942	0.0305273	0.0247934	0.0431111	0.0181319	0.0158942	0.0103162	0.0116363	0.015008	0.0305273
K09125	hypothetical protein	0.0241111	0.0181289	0.02112	0.751887	0.705392	336	44	29	181	114	147	194	61	0.0544483	0.00965768	0.00348251	0.0270021	0.0178193	0.0220618	0.0206944	0.0137938	0.0544483	0.00348251	0.0178193	0.0206944	0.00965768	0.0270021	0.0220618	0.0137938
K09011	D-citramalate synthase [EC:2.3.1.182]	0.0194566	0.0227738	0.0211152	1.17049	0.694726	159	59	31	187	140	154	248	120	0.0257657	0.0129501	0.00372268	0.0278972	0.0218833	0.0231124	0.0264547	0.0271354	0.0257657	0.00372268	0.0218833	0.0264547	0.0129501	0.0278972	0.0231124	0.0271354
K02034	peptide/nickel transport system permease protein	0.0202242	0.0219269	0.0210755	1.08419	0.878152	58	59	286	53	179	236	86	139	0.00939882	0.0129501	0.0343447	0.0079067	0.0279794	0.0354189	0.00917381	0.0314318	0.00939882	0.0343447	0.0279794	0.00917381	0.0129501	0.0079067	0.0354189	0.0314318
K02652	type IV pilus assembly protein PilB	0.0197129	0.0223099	0.0210114	1.13174	0.816522	38	60	218	13	258	283	58	140	0.00615785	0.0131696	0.0261789	0.00193938	0.0403279	0.0424727	0.00618699	0.0316579	0.00615785	0.0261789	0.0403279	0.00618699	0.0131696	0.00193938	0.0424727	0.0316579
K01537	Ca2+-transporting ATPase [EC:3.6.3.8]	0.0183247	0.0234362	0.0208804	1.27894	0.669032	61	97	201	22	52	259	292	134	0.00988496	0.0212908	0.0241374	0.00328202	0.0081281	0.0388708	0.0311483	0.0303012	0.00988496	0.0241374	0.0081281	0.0311483	0.0212908	0.00328202	0.0388708	0.0303012
K00945	cytidylate kinase [EC:2.7.4.14]	0.0204483	0.0212993	0.0208738	1.04161	0.855131	114	48	207	133	128	192	173	115	0.0184735	0.0105357	0.0248579	0.0198413	0.0200076	0.0288154	0.0184543	0.0260047	0.0184735	0.0248579	0.0200076	0.0184543	0.0105357	0.0198413	0.0288154	0.0260047
K09812	cell division transport system ATP-binding protein	0.0203956	0.0212489	0.0208223	1.04184	0.936987	82	111	283	46	169	185	74	115	0.013288	0.0243637	0.0339845	0.00686241	0.0264163	0.0277649	0.00789375	0.0260047	0.013288	0.0339845	0.0264163	0.00789375	0.0243637	0.00686241	0.0277649	0.0260047
K07005		0.00820141	0.0334114	0.0208064	4.07386	0.111223	58	133	29	405	64	203	93	60	0.00939882	0.0291925	0.00348251	0.0604191	0.0100038	0.0304663	0.00992052	0.0135677	0.00939882	0.00348251	0.0100038	0.00992052	0.0291925	0.0604191	0.0304663	0.0135677
K06042	precorrin-8X methylmutase [EC:5.4.1.2]	0.0118291	0.0296584	0.0207437	2.50724	0.0306985	29	77	124	189	60	157	172	221	0.00469941	0.0169009	0.0148907	0.0281956	0.00937858	0.0235626	0.0183476	0.0499743	0.00469941	0.0148907	0.00937858	0.0183476	0.0169009	0.0281956	0.0235626	0.0499743
K01613	phosphatidylserine decarboxylase [EC:4.1.1.65]	0.02794	0.0133089	0.0206244	0.476337	0.161781	143	23	200	57	366	171	69	62	0.0231729	0.00504833	0.0240173	0.00850343	0.0572093	0.0256637	0.00736038	0.0140199	0.0231729	0.0240173	0.0572093	0.00736038	0.00504833	0.00850343	0.0256637	0.0140199
K01993	HlyD family secretion protein	0.0223394	0.0188507	0.020595	0.843832	0.527178	149	45	73	76	284	236	113	83	0.0241452	0.00987717	0.00876632	0.0113379	0.0443919	0.0354189	0.012054	0.0187686	0.0241452	0.00876632	0.0443919	0.012054	0.00987717	0.0113379	0.0354189	0.0187686
K03624	transcription elongation factor GreA	0.023825	0.0173575	0.0205913	0.728543	0.379617	217	56	217	130	160	140	85	74	0.0351645	0.0122916	0.0260588	0.0193938	0.0250095	0.0210112	0.00906714	0.0167335	0.0351645	0.0260588	0.0250095	0.00906714	0.0122916	0.0193938	0.0210112	0.0167335
K06926		0.0232744	0.0179019	0.0205882	0.769168	0.707461	296	34	125	236	76	122	171	47	0.0479664	0.00746275	0.0150108	0.0352072	0.0118795	0.0183098	0.018241	0.010628	0.0479664	0.0150108	0.0118795	0.018241	0.00746275	0.0352072	0.0183098	0.010628
K02050	sulfonate/nitrate/taurine transport system permease protein	0.0155138	0.0256197	0.0205667	1.65142	0.188502	29	43	49	112	259	260	103	165	0.00469941	0.00943819	0.00588424	0.0167085	0.0404842	0.0390209	0.0109872	0.0373112	0.00469941	0.00588424	0.0404842	0.0109872	0.00943819	0.0167085	0.0390209	0.0373112
K00721	dolichol-phosphate mannosyltransferase [EC:2.4.1.83]	0.0175651	0.0234466	0.0205058	1.33485	0.465682	135	32	29	121	204	271	122	124	0.0218766	0.00702377	0.00348251	0.0180511	0.0318872	0.0406718	0.013014	0.0280399	0.0218766	0.00348251	0.0318872	0.013014	0.00702377	0.0180511	0.0406718	0.0280399
K06949	ribosome biogenesis GTPase [EC:3.6.1.-]	0.0278743	0.0130751	0.0204747	0.469074	0.317873	310	7	244	111	184	136	30	61	0.0502351	0.00153645	0.0293011	0.0165593	0.028761	0.0204109	0.00320017	0.0137938	0.0502351	0.0293011	0.028761	0.00320017	0.00153645	0.0165593	0.0204109	0.0137938
K02912	large subunit ribosomal protein L32e	0.00966498	0.0310594	0.0203622	3.2136	0.0505569	18	68	18	261	92	151	180	211	0.00291687	0.0149255	0.00216156	0.0389367	0.0143805	0.0226621	0.019201	0.0477131	0.00291687	0.00216156	0.0143805	0.019201	0.0149255	0.0389367	0.0226621	0.0477131
K14441	ribosomal protein S12 methylthiotransferase [EC:2.-.-.-]	0.0225641	0.0181336	0.0203488	0.803646	0.529162	111	32	245	86	240	235	50	77	0.0179874	0.00702377	0.0294212	0.0128297	0.0375143	0.0352689	0.00533361	0.0174119	0.0179874	0.0294212	0.0375143	0.00533361	0.00702377	0.0128297	0.0352689	0.0174119
K02065	putative ABC transport system ATP-binding protein	0.0209999	0.0195457	0.0202728	0.93075	0.87126	181	21	106	139	226	227	62	83	0.0293308	0.00460935	0.0127292	0.0207364	0.035326	0.0340682	0.00661368	0.0187686	0.0293308	0.0127292	0.035326	0.00661368	0.00460935	0.0207364	0.0340682	0.0187686
K03687	molecular chaperone GrpE	0.0230031	0.0173129	0.020158	0.752634	0.285321	147	38	118	114	233	172	165	80	0.0238211	0.00834072	0.0141702	0.0170069	0.0364201	0.0258138	0.0176009	0.0180903	0.0238211	0.0141702	0.0364201	0.0176009	0.00834072	0.0170069	0.0258138	0.0180903
K06861	lipopolysaccharide export system ATP-binding protein [EC:3.6.3.-]	0.0200916	0.0201562	0.0201239	1.00322	0.991385	147	42	128	119	159	246	153	74	0.0238211	0.00921869	0.0153711	0.0177528	0.0248532	0.0369198	0.0163209	0.0167335	0.0238211	0.0153711	0.0248532	0.0163209	0.00921869	0.0177528	0.0369198	0.0167335
K07263	zinc protease [EC:3.4.99.-]	0.0187755	0.0214181	0.0200968	1.14075	0.890769	319	24	24	204	31	229	147	69	0.0516935	0.00526783	0.00288208	0.0304333	0.0048456	0.0343684	0.0156808	0.0156028	0.0516935	0.00288208	0.0048456	0.0156808	0.00526783	0.0304333	0.0343684	0.0156028
K09808	lipoprotein-releasing system permease protein	0.0195222	0.020542	0.0200321	1.05224	0.88347	161	45	42	132	211	245	131	70	0.0260898	0.00987717	0.00504363	0.0196921	0.0329813	0.0367697	0.0139741	0.015829	0.0260898	0.00504363	0.0329813	0.0139741	0.00987717	0.0196921	0.0367697	0.015829
K00172	pyruvate ferredoxin oxidoreductase, gamma subunit [EC:1.2.7.1]	0.00962578	0.0303667	0.0199963	3.15473	0.195542	46	61	40	407	71	76	142	159	0.00745423	0.0133891	0.00480346	0.0607175	0.011098	0.0114061	0.0151475	0.0359544	0.00745423	0.00480346	0.011098	0.0151475	0.0133891	0.0607175	0.0114061	0.0359544
K00336	NADH dehydrogenase I subunit G [EC:1.6.5.3]	0.0176642	0.0221291	0.0198967	1.25277	0.670978	30	67	197	11	230	285	58	130	0.00486146	0.014706	0.023657	0.00164101	0.0359512	0.0427729	0.00618699	0.0293967	0.00486146	0.023657	0.0359512	0.00618699	0.014706	0.00164101	0.0427729	0.0293967
K00257		0.0146802	0.0250014	0.0198408	1.70307	0.303593	42	63	118	15	221	380	30	119	0.00680604	0.013828	0.0141702	0.00223774	0.0345444	0.0570305	0.00320017	0.0269093	0.00680604	0.0141702	0.0345444	0.00320017	0.013828	0.00223774	0.0570305	0.0269093
K00864	glycerol kinase [EC:2.7.1.30]	0.0219347	0.0175632	0.0197489	0.800703	0.766825	63	105	407	29	83	126	147	106	0.0102091	0.0230467	0.0488752	0.0043263	0.0129737	0.0189101	0.0156808	0.0239696	0.0102091	0.0488752	0.0129737	0.0156808	0.0230467	0.0043263	0.0189101	0.0239696
K02921	large subunit ribosomal protein L37Ae	0.00713625	0.0323094	0.0197228	4.5275	0.167824	56	62	30	468	36	138	96	111	0.00907472	0.0136085	0.0036026	0.0698176	0.00562715	0.0207111	0.0102405	0.0251002	0.00907472	0.0036026	0.00562715	0.0102405	0.0136085	0.0698176	0.0207111	0.0251002
K01679	fumarate hydratase, class II [EC:4.2.1.2]	0.0154485	0.0239345	0.0196915	1.54931	0.490383	79	181	237	39	44	125	128	139	0.0128018	0.0397282	0.0284605	0.00581813	0.00687762	0.01876	0.013654	0.0314318	0.0128018	0.0284605	0.00687762	0.013654	0.0397282	0.00581813	0.01876	0.0314318
K04485	DNA repair protein RadA/Sms	0.0249051	0.014358	0.0196316	0.57651	0.370488	124	53	388	49	152	154	86	68	0.020094	0.0116331	0.0465936	0.00730996	0.0237591	0.0231124	0.00917381	0.0153767	0.020094	0.0465936	0.0237591	0.00917381	0.0116331	0.00730996	0.0231124	0.0153767
K02495	oxygen-independent coproporphyrinogen III oxidase [EC:1.3.99.22]	0.027673	0.0113284	0.0195007	0.409365	0.278914	163	15	475	60	149	142	37	52	0.0264139	0.00329239	0.0570411	0.00895098	0.0232901	0.0213114	0.00394687	0.0117587	0.0264139	0.0570411	0.0232901	0.00394687	0.00329239	0.00895098	0.0213114	0.0117587
K02217	ferritin [EC:1.16.3.1]	0.0122572	0.0266296	0.0194434	2.17256	0.0688339	54	52	78	198	64	128	196	205	0.00875062	0.0114136	0.00936675	0.0295382	0.0100038	0.0192103	0.0209078	0.0463563	0.00875062	0.00936675	0.0100038	0.0209078	0.0114136	0.0295382	0.0192103	0.0463563
K03421	methyl-coenzyme M reductase subunit C	0.0106461	0.0282342	0.0194401	2.65208	0.0131667	46	100	70	228	57	128	167	167	0.00745423	0.0219493	0.00840606	0.0340137	0.00890965	0.0192103	0.0178143	0.0377634	0.00745423	0.00840606	0.00890965	0.0178143	0.0219493	0.0340137	0.0192103	0.0377634
K00942	guanylate kinase [EC:2.7.4.8]	0.0276192	0.0111902	0.0194047	0.405159	0.240037	329	15	165	85	155	121	123	47	0.053314	0.00329239	0.0198143	0.0126805	0.024228	0.0181597	0.0131207	0.010628	0.053314	0.0198143	0.024228	0.0131207	0.00329239	0.0126805	0.0181597	0.010628
K13747	carboxynorspermidine decarboxylase [EC:4.1.1.-]	0.0221357	0.0166536	0.0193947	0.752344	0.428657	168	33	216	137	197	166	43	62	0.0272242	0.00724326	0.0259387	0.0204381	0.030793	0.0249133	0.00458691	0.0140199	0.0272242	0.0259387	0.030793	0.00458691	0.00724326	0.0204381	0.0249133	0.0140199
K10773	endonuclease III [EC:4.2.99.18]	0.0180116	0.0206419	0.0193267	1.14604	0.668995	53	76	195	136	177	120	116	122	0.00858857	0.0166814	0.0234169	0.0202889	0.0276668	0.0180096	0.012374	0.0275876	0.00858857	0.0234169	0.0276668	0.012374	0.0166814	0.0202889	0.0180096	0.0275876
K03587	cell division protein FtsI (penicillin-binding protein 3) [EC:2.4.1.129]	0.0239091	0.0146935	0.0193013	0.614556	0.279493	211	27	102	117	211	162	152	49	0.0341922	0.0059263	0.0122488	0.0174544	0.0329813	0.024313	0.0162142	0.0110803	0.0341922	0.0122488	0.0329813	0.0162142	0.0059263	0.0174544	0.024313	0.0110803
K00067	dTDP-4-dehydrorhamnose reductase [EC:1.1.1.133]	0.0195463	0.0190002	0.0192732	0.972056	0.938094	151	34	66	73	252	247	60	91	0.0244693	0.00746275	0.00792571	0.0108904	0.03939	0.0370698	0.00640033	0.0205777	0.0244693	0.00792571	0.03939	0.00640033	0.00746275	0.0108904	0.0370698	0.0205777
K02563	UDP-N-acetylglucosamine--N-acetylmuramyl-(pentapeptide) pyrophosphoryl-undecaprenol N-acetylglucosamine transferase [EC:2.4.1.227]	0.0251567	0.013343	0.0192499	0.530396	0.191721	188	21	290	89	151	137	110	66	0.0304651	0.00460935	0.0348251	0.0132773	0.0236027	0.020561	0.0117339	0.0149245	0.0304651	0.0348251	0.0236027	0.0117339	0.00460935	0.0132773	0.020561	0.0149245
K07037		0.02006	0.0184236	0.0192418	0.918423	0.885937	217	18	13	132	204	222	109	74	0.0351645	0.00395087	0.00156112	0.0196921	0.0318872	0.0333178	0.0116273	0.0167335	0.0351645	0.00156112	0.0318872	0.0116273	0.00395087	0.0196921	0.0333178	0.0167335
K07029		0.0234736	0.0149745	0.0192241	0.637932	0.365056	225	20	232	158	123	145	97	45	0.0364609	0.00438985	0.0278601	0.0235709	0.0192261	0.0217616	0.0103472	0.0101758	0.0364609	0.0278601	0.0192261	0.0103472	0.00438985	0.0235709	0.0217616	0.0101758
K00761	uracil phosphoribosyltransferase [EC:2.4.2.9]	0.0175556	0.0208907	0.0192231	1.18997	0.54375	115	65	238	292	96	66	75	70	0.0186356	0.014267	0.0285806	0.0435614	0.0150057	0.0099053	0.00800042	0.015829	0.0186356	0.0285806	0.0150057	0.00800042	0.014267	0.0435614	0.0099053	0.015829
K12308	beta-galactosidase [EC:3.2.1.23]	0.0288583	0.00957631	0.0192173	0.331838	0.221818	203	27	529	81	80	84	61	34	0.0328959	0.0059263	0.0635258	0.0120838	0.0125048	0.0126067	0.00650701	0.00768836	0.0328959	0.0635258	0.0125048	0.00650701	0.0059263	0.0120838	0.0126067	0.00768836
K02334	DNA polymerase bacteriophage-type [EC:2.7.7.7]	0.022236	0.0161009	0.0191684	0.724091	0.601424	175	162	432	96	25	35	45	41	0.0283585	0.0355578	0.0518774	0.0143216	0.00390774	0.00525281	0.00480025	0.00927126	0.0283585	0.0518774	0.00390774	0.00480025	0.0355578	0.0143216	0.00525281	0.00927126
K05837	rod shape determining protein RodA	0.0251577	0.0131638	0.0191607	0.523252	0.253988	187	29	337	75	118	148	107	57	0.0303031	0.00636529	0.0404692	0.0111887	0.0184445	0.0222119	0.0114139	0.0128893	0.0303031	0.0404692	0.0184445	0.0114139	0.00636529	0.0111887	0.0222119	0.0128893
K02914	large subunit ribosomal protein L34	0.0175175	0.0206881	0.0191028	1.18099	0.756834	126	44	74	233	82	159	262	64	0.0204181	0.00965768	0.0088864	0.0347596	0.0128174	0.0238628	0.0279481	0.0144722	0.0204181	0.0088864	0.0128174	0.0279481	0.00965768	0.0347596	0.0238628	0.0144722
K01712	urocanate hydratase [EC:4.2.1.49]	0.0166126	0.0215901	0.0191013	1.29962	0.609869	100	163	218	39	40	125	167	115	0.0162049	0.0357773	0.0261789	0.00581813	0.00625238	0.01876	0.0178143	0.0260047	0.0162049	0.0261789	0.00625238	0.0178143	0.0357773	0.00581813	0.01876	0.0260047
K02040	phosphate transport system substrate-binding protein	0.0263686	0.0117542	0.0190614	0.445763	0.195885	260	32	355	128	82	85	74	36	0.0421326	0.00702377	0.0426307	0.0190954	0.0128174	0.0127568	0.00789375	0.00814062	0.0421326	0.0426307	0.0128174	0.00789375	0.00702377	0.0190954	0.0127568	0.00814062
K00956	sulfate adenylyltransferase subunit 1 [EC:2.7.7.4]	0.0241613	0.0139551	0.0190582	0.577581	0.474105	62	18	345	10	276	185	19	100	0.010047	0.00395087	0.0414298	0.00149183	0.0431414	0.0277649	0.00202677	0.0226128	0.010047	0.0414298	0.0431414	0.00202677	0.00395087	0.00149183	0.0277649	0.0226128
K02987	small subunit ribosomal protein S4e	0.00830713	0.029715	0.0190111	3.57705	0.0072377	45	98	46	196	33	157	143	197	0.00729218	0.0215103	0.00552398	0.0292399	0.00515822	0.0235626	0.0152541	0.0445473	0.00729218	0.00552398	0.00515822	0.0152541	0.0215103	0.0292399	0.0235626	0.0445473
K06206	sugar fermentation stimulation protein A	0.0185346	0.0192926	0.0189136	1.0409	0.914961	37	115	334	220	49	55	191	48	0.0059958	0.0252417	0.0401089	0.0328202	0.00765917	0.00825442	0.0203744	0.0108542	0.0059958	0.0401089	0.00765917	0.0203744	0.0252417	0.0328202	0.00825442	0.0108542
K00791	tRNA dimethylallyltransferase [EC:2.5.1.75]	0.0257174	0.0120495	0.0188835	0.468532	0.111776	206	28	203	99	234	117	80	43	0.033382	0.0061458	0.0243776	0.0147691	0.0365764	0.0175594	0.00853378	0.00972351	0.033382	0.0243776	0.0365764	0.00853378	0.0061458	0.0147691	0.0175594	0.00972351
K03303	lactate transporter, LctP family	0.020155	0.017574	0.0188645	0.87194	0.796491	172	42	16	165	145	142	264	67	0.0278724	0.00921869	0.00192138	0.0246152	0.0226649	0.0213114	0.0281615	0.0151506	0.0278724	0.00192138	0.0226649	0.0281615	0.00921869	0.0246152	0.0213114	0.0151506
K03292	glycoside/pentoside/hexuronide:cation symporter, GPH family	0.0282218	0.00946583	0.0188438	0.335409	0.243772	136	15	633	138	56	54	57	26	0.0220386	0.00329239	0.0760148	0.0205872	0.00875334	0.00810434	0.00608032	0.00587933	0.0220386	0.0760148	0.00875334	0.00608032	0.00329239	0.0205872	0.00810434	0.00587933
K02991	small subunit ribosomal protein S6e	0.00729881	0.0303734	0.0188361	4.16141	0.231993	53	50	30	483	46	80	92	117	0.00858857	0.0109746	0.0036026	0.0720554	0.00719024	0.0120064	0.00981385	0.026457	0.00858857	0.0036026	0.00719024	0.00981385	0.0109746	0.0720554	0.0120064	0.026457
K00651	homoserine O-succinyltransferase [EC:2.3.1.46]	0.025804	0.0118604	0.0188322	0.459635	0.0794364	209	34	289	139	79	80	209	32	0.0338681	0.00746275	0.034705	0.0207364	0.0123485	0.0120064	0.0222945	0.0072361	0.0338681	0.034705	0.0123485	0.0222945	0.00746275	0.0207364	0.0120064	0.0072361
K09686	antibiotic transport system permease protein	0.0213275	0.0161732	0.0187504	0.758324	0.553401	146	26	254	76	144	209	81	72	0.0236591	0.00570681	0.030502	0.0113379	0.0225086	0.0313668	0.00864045	0.0162812	0.0236591	0.030502	0.0225086	0.00864045	0.00570681	0.0113379	0.0313668	0.0162812
K00806	undecaprenyl diphosphate synthase [EC:2.5.1.31]	0.0228858	0.0145507	0.0187182	0.635796	0.409101	269	43	206	147	83	111	96	45	0.0435911	0.00943819	0.0247378	0.0219299	0.0129737	0.0166589	0.0102405	0.0101758	0.0435911	0.0247378	0.0129737	0.0102405	0.00943819	0.0219299	0.0166589	0.0101758
K06990		0.0221092	0.0152998	0.0187045	0.692009	0.777202	454	17	16	229	33	92	73	42	0.07357	0.00373138	0.00192138	0.0341629	0.00515822	0.0138074	0.00778707	0.00949738	0.07357	0.00192138	0.00515822	0.00778707	0.00373138	0.0341629	0.0138074	0.00949738
K04078	chaperonin GroES	0.0179353	0.0193501	0.0186427	1.07888	0.859495	81	58	64	180	117	145	306	71	0.0131259	0.0127306	0.00768554	0.0268529	0.0182882	0.0217616	0.0326417	0.0160551	0.0131259	0.00768554	0.0182882	0.0326417	0.0127306	0.0268529	0.0217616	0.0160551
K02016	iron complex transport system substrate-binding protein	0.0208831	0.0163872	0.0186351	0.784711	0.594958	167	29	249	108	99	177	104	73	0.0270621	0.00636529	0.0299015	0.0161118	0.0154746	0.0265642	0.0110939	0.0165074	0.0270621	0.0299015	0.0154746	0.0110939	0.00636529	0.0161118	0.0265642	0.0165074
K03177	tRNA pseudouridine synthase B [EC:5.4.99.12]	0.0165457	0.0206571	0.0186014	1.24849	0.232493	56	47	162	153	159	164	120	110	0.00907472	0.0103162	0.019454	0.022825	0.0248532	0.0246132	0.0128007	0.0248741	0.00907472	0.019454	0.0248532	0.0128007	0.0103162	0.022825	0.0246132	0.0248741
K02591	nitrogenase molybdenum-iron protein beta chain [EC:1.18.6.1]	0.0184218	0.018483	0.0184524	1.00332	0.994845	14	16	45	5	408	297	21	111	0.00226868	0.00351188	0.00540389	0.000745915	0.0637743	0.0445738	0.00224012	0.0251002	0.00226868	0.00540389	0.0637743	0.00224012	0.00351188	0.000745915	0.0445738	0.0251002
K02338	DNA polymerase III subunit beta [EC:2.7.7.7]	0.0228711	0.0138928	0.0183819	0.607439	0.273253	100	17	298	74	224	192	42	53	0.0162049	0.00373138	0.0357858	0.0110395	0.0350133	0.0288154	0.00448023	0.0119848	0.0162049	0.0357858	0.0350133	0.00448023	0.00373138	0.0110395	0.0288154	0.0119848
K07792	anaerobic C4-dicarboxylate transporter DcuB	0.0215773	0.0151027	0.01834	0.699933	0.574543	193	46	17	173	165	100	255	42	0.0312754	0.0100967	0.00204147	0.0258086	0.0257911	0.015008	0.0272014	0.00949738	0.0312754	0.00204147	0.0257911	0.0272014	0.0100967	0.0258086	0.015008	0.00949738
K00868	pyridoxine kinase [EC:2.7.1.35]	0.0217476	0.0148889	0.0183182	0.684621	0.411269	86	33	271	83	223	141	53	83	0.0139362	0.00724326	0.0325434	0.0123822	0.034857	0.0211613	0.00565363	0.0187686	0.0139362	0.0325434	0.034857	0.00565363	0.00724326	0.0123822	0.0211613	0.0187686
K01996	branched-chain amino acid transport system ATP-binding protein	0.0173719	0.0192537	0.0183128	1.10832	0.819665	73	125	229	59	109	115	123	104	0.0118295	0.0274366	0.0274998	0.00880179	0.0170377	0.0172592	0.0131207	0.0235173	0.0118295	0.0274998	0.0170377	0.0131207	0.0274366	0.00880179	0.0172592	0.0235173
K01181	endo-1,4-beta-xylanase [EC:3.2.1.8]	0.0174631	0.0190521	0.0182576	1.09099	0.864093	5	15	91	0	352	296	29	126	0.000810243	0.00329239	0.0109279	0	0.055021	0.0444238	0.0030935	0.0284922	0.000810243	0.0109279	0.055021	0.0030935	0.00329239	0	0.0444238	0.0284922
K02838	ribosome recycling factor	0.0231929	0.0132683	0.0182306	0.572086	0.297342	239	36	192	68	145	146	78	58	0.0387296	0.00790174	0.0230566	0.0101444	0.0226649	0.0219117	0.00832043	0.0131154	0.0387296	0.0230566	0.0226649	0.00832043	0.00790174	0.0101444	0.0219117	0.0131154
K02978	small subunit ribosomal protein S27e	0.00888788	0.0275298	0.0182088	3.09745	0.238433	78	81	45	408	54	50	85	106	0.0126398	0.0177789	0.00540389	0.0608666	0.00844072	0.00750401	0.00906714	0.0239696	0.0126398	0.00540389	0.00844072	0.00906714	0.0177789	0.0608666	0.00750401	0.0239696
K03269	UDP-2,3-diacylglucosamine hydrolase [EC:3.6.1.-]	0.0217517	0.0146131	0.0181824	0.671815	0.634632	281	24	49	214	141	107	127	23	0.0455356	0.00526783	0.00588424	0.0319251	0.0220397	0.0160586	0.0135474	0.00520095	0.0455356	0.00588424	0.0220397	0.0135474	0.00526783	0.0319251	0.0160586	0.00520095
K02020	molybdate transport system substrate-binding protein	0.0137962	0.0224298	0.018113	1.62579	0.264806	40	49	243	151	43	141	120	156	0.00648194	0.0107551	0.029181	0.0225266	0.00672131	0.0211613	0.0128007	0.035276	0.00648194	0.029181	0.00672131	0.0128007	0.0107551	0.0225266	0.0211613	0.035276
K04068	anaerobic ribonucleoside-triphosphate reductase activating protein [EC:1.97.1.4]	0.0225771	0.013532	0.0180545	0.599365	0.166837	185	30	191	99	143	134	141	56	0.029979	0.00658478	0.0229365	0.0147691	0.0223523	0.0201108	0.0150408	0.0126632	0.029979	0.0229365	0.0223523	0.0150408	0.00658478	0.0147691	0.0201108	0.0126632
K07238	zinc transporter, ZIP family	0.0214071	0.014684	0.0180455	0.685941	0.360534	84	43	304	77	133	154	138	65	0.0136121	0.00943819	0.0365063	0.0114871	0.0207892	0.0231124	0.0147208	0.0146983	0.0136121	0.0365063	0.0207892	0.0147208	0.00943819	0.0114871	0.0231124	0.0146983
K00858	NAD+ kinase [EC:2.7.1.23]	0.0196971	0.016367	0.0180321	0.830935	0.0473372	63	23	160	95	165	162	221	97	0.0102091	0.00504833	0.0192138	0.0141724	0.0257911	0.024313	0.0235746	0.0219344	0.0102091	0.0192138	0.0257911	0.0235746	0.00504833	0.0141724	0.024313	0.0219344
K03629	DNA replication and repair protein RecF	0.0228171	0.0132186	0.0180179	0.579329	0.278369	170	16	246	85	190	151	42	62	0.0275483	0.00351188	0.0295413	0.0126805	0.0296988	0.0226621	0.00448023	0.0140199	0.0275483	0.0295413	0.0296988	0.00448023	0.00351188	0.0126805	0.0226621	0.0140199
K02015	iron complex transport system permease protein	0.0158891	0.0200832	0.0179861	1.26396	0.465433	117	83	193	117	49	168	129	86	0.0189597	0.0182179	0.0231767	0.0174544	0.00765917	0.0252135	0.0137607	0.019447	0.0189597	0.0231767	0.00765917	0.0137607	0.0182179	0.0174544	0.0252135	0.019447
K08884	serine/threonine protein kinase, bacterial [EC:2.7.11.1]	0.0221522	0.0134822	0.0178172	0.608614	0.474497	128	103	374	36	110	81	54	61	0.0207422	0.0226077	0.0449124	0.00537059	0.0171941	0.0121565	0.0057603	0.0137938	0.0207422	0.0449124	0.0171941	0.0057603	0.0226077	0.00537059	0.0121565	0.0137938
K14123	energy-converting hydrogenase B subunit N	0.00984229	0.0255086	0.0176755	2.59174	0.0488031	29	53	39	170	69	126	180	204	0.00469941	0.0116331	0.00468337	0.0253611	0.0107854	0.0189101	0.019201	0.0461302	0.00469941	0.00468337	0.0107854	0.019201	0.0116331	0.0253611	0.0189101	0.0461302
K03426	NAD+ diphosphatase [EC:3.6.1.22]	0.0222733	0.013035	0.0176542	0.585231	0.29874	92	17	313	80	185	124	72	79	0.0149085	0.00373138	0.0375871	0.0119346	0.0289173	0.01861	0.0076804	0.0178641	0.0149085	0.0375871	0.0289173	0.0076804	0.00373138	0.0119346	0.01861	0.0178641
K00620	glutamate N-acetyltransferase / amino-acid N-acetyltransferase [EC:2.3.1.35 2.3.1.1]	0.019035	0.0162101	0.0176226	0.851595	0.805405	24	29	269	21	231	200	36	112	0.00388917	0.00636529	0.0323033	0.00313284	0.0361075	0.0300161	0.0038402	0.0253264	0.00388917	0.0323033	0.0361075	0.0038402	0.00636529	0.00313284	0.0300161	0.0253264
K04751	nitrogen regulatory protein P-II 1	0.0177253	0.0174588	0.017592	0.984965	0.98583	242	24	48	265	101	99	95	45	0.0392157	0.00526783	0.00576415	0.0395335	0.0157873	0.0148579	0.0101339	0.0101758	0.0392157	0.00576415	0.0157873	0.0101339	0.00526783	0.0395335	0.0148579	0.0101758
K02346	DNA polymerase IV [EC:2.7.7.7]	0.0181782	0.016938	0.0175581	0.931774	0.846067	177	63	100	171	110	117	139	48	0.0286826	0.013828	0.0120087	0.0255103	0.0171941	0.0175594	0.0148274	0.0108542	0.0286826	0.0120087	0.0171941	0.0148274	0.013828	0.0255103	0.0175594	0.0108542
K13789	geranylgeranyl diphosphate synthase, type II [EC:2.5.1.1 2.5.1.10 2.5.1.29]	0.0219159	0.0130938	0.0175048	0.597456	0.328654	214	28	167	69	167	140	64	66	0.0346784	0.0061458	0.0200544	0.0102936	0.0261037	0.0210112	0.00682702	0.0149245	0.0346784	0.0200544	0.0261037	0.00682702	0.0061458	0.0102936	0.0210112	0.0149245
K07161		0.00964245	0.0253641	0.0175033	2.63046	0.018066	39	76	43	198	60	133	166	156	0.00631989	0.0166814	0.00516372	0.0295382	0.00937858	0.0199607	0.0177076	0.035276	0.00631989	0.00516372	0.00937858	0.0177076	0.0166814	0.0295382	0.0199607	0.035276
K02012	iron(III) transport system substrate-binding protein	0.021537	0.0133621	0.0174495	0.620424	0.52875	170	121	399	37	24	55	65	58	0.0275483	0.0265586	0.0479145	0.00551977	0.00375143	0.00825442	0.0069337	0.0131154	0.0275483	0.0479145	0.00375143	0.0069337	0.0265586	0.00551977	0.00825442	0.0131154
K03601	exodeoxyribonuclease VII large subunit [EC:3.1.11.6]	0.0224834	0.0122664	0.0173749	0.545573	0.274936	125	23	264	30	202	158	60	70	0.0202561	0.00504833	0.0317028	0.00447549	0.0315745	0.0237127	0.00640033	0.015829	0.0202561	0.0317028	0.0315745	0.00640033	0.00504833	0.00447549	0.0237127	0.015829
K00016	L-lactate dehydrogenase [EC:1.1.1.27]	0.0324371	0.00220051	0.0173188	0.0678393	0.190625	172	22	699	10	97	9	26	5	0.0278724	0.00482884	0.0839405	0.00149183	0.015162	0.00135072	0.00277348	0.00113064	0.0278724	0.0839405	0.015162	0.00277348	0.00482884	0.00149183	0.00135072	0.00113064
K09007	hypothetical protein	0.00799346	0.0266008	0.0172971	3.32782	0.0696238	36	86	36	282	57	104	121	132	0.00583375	0.0188764	0.00432311	0.0420696	0.00890965	0.0156084	0.0129073	0.0298489	0.00583375	0.00432311	0.00890965	0.0129073	0.0188764	0.0420696	0.0156084	0.0298489
K02492	glutamyl-tRNA reductase [EC:1.2.1.70]	0.0126563	0.0219289	0.0172926	1.73264	0.394832	18	34	23	193	235	144	77	132	0.00291687	0.00746275	0.00276199	0.0287923	0.0367328	0.0216116	0.00821376	0.0298489	0.00291687	0.00276199	0.0367328	0.00821376	0.00746275	0.0287923	0.0216116	0.0298489
K02588	nitrogenase iron protein NifH [EC:1.18.6.1]	0.0172383	0.0172774	0.0172579	1.00227	0.995206	63	88	110	41	249	172	62	79	0.0102091	0.0193154	0.0132095	0.0061165	0.0389211	0.0258138	0.00661368	0.0178641	0.0102091	0.0132095	0.0389211	0.00661368	0.0193154	0.0061165	0.0258138	0.0178641
K03092	RNA polymerase sigma-54 factor	0.0179017	0.0165571	0.0172294	0.92489	0.807109	114	18	99	94	212	204	76	78	0.0184735	0.00395087	0.0118886	0.0140232	0.0331376	0.0306164	0.00810709	0.017638	0.0184735	0.0118886	0.0331376	0.00810709	0.00395087	0.0140232	0.0306164	0.017638
K00655	1-acyl-sn-glycerol-3-phosphate acyltransferase [EC:2.3.1.51]	0.0233087	0.011081	0.0171948	0.475402	0.303193	109	6	377	54	172	147	32	57	0.0176633	0.00131696	0.0452726	0.00805588	0.0268853	0.0220618	0.00341351	0.0128893	0.0176633	0.0452726	0.0268853	0.00341351	0.00131696	0.00805588	0.0220618	0.0128893
K01677	fumarate hydratase subunit alpha [EC:4.2.1.2]	0.0139322	0.0204164	0.0171743	1.46541	0.0706897	40	49	236	212	58	93	111	112	0.00648194	0.0107551	0.0283404	0.0316268	0.00906596	0.0139575	0.0118406	0.0253264	0.00648194	0.0283404	0.00906596	0.0118406	0.0107551	0.0316268	0.0139575	0.0253264
K03699	putative hemolysin	0.0137935	0.0205007	0.0171471	1.48626	0.287223	58	84	116	91	100	89	152	162	0.00939882	0.0184374	0.01393	0.0135756	0.015631	0.0133571	0.0162142	0.0366328	0.00939882	0.01393	0.015631	0.0162142	0.0184374	0.0135756	0.0133571	0.0366328
K03431	phosphoglucosamine mutase [EC:5.4.2.10]	0.0227027	0.0113598	0.0170313	0.500372	0.38486	119	51	415	42	91	90	70	64	0.0192838	0.0111941	0.0498359	0.00626568	0.0142242	0.0135072	0.00746706	0.0144722	0.0192838	0.0498359	0.0142242	0.00746706	0.0111941	0.00626568	0.0135072	0.0144722
K05970	sialate O-acetylesterase [EC:3.1.1.53]	0.0206825	0.0132029	0.0169427	0.638362	0.686153	352	9	16	173	92	108	88	39	0.0570411	0.00197543	0.00192138	0.0258086	0.0143805	0.0162087	0.00938716	0.008819	0.0570411	0.00192138	0.0143805	0.00938716	0.00197543	0.0258086	0.0162087	0.008819
K03091	RNA polymerase sporulation-specific sigma factor	0.0249758	0.00890943	0.0169426	0.356723	0.334754	64	47	584	85	90	33	50	34	0.0103711	0.0103162	0.0701305	0.0126805	0.0140679	0.00495265	0.00533361	0.00768836	0.0103711	0.0701305	0.0140679	0.00533361	0.0103162	0.0126805	0.00495265	0.00768836
K03455	monovalent cation:H+ antiporter-2, CPA2 family	0.0176295	0.0162273	0.0169284	0.920462	0.928739	316	38	27	163	25	126	114	59	0.0512073	0.00834072	0.00324234	0.0243168	0.00390774	0.0189101	0.0121606	0.0133416	0.0512073	0.00324234	0.00390774	0.0121606	0.00834072	0.0243168	0.0189101	0.0133416
K01206	alpha-L-fucosidase [EC:3.2.1.51]	0.0171389	0.0166896	0.0169143	0.973788	0.971319	270	52	78	106	23	173	111	60	0.0437531	0.0114136	0.00936675	0.0158134	0.00359512	0.0259639	0.0118406	0.0135677	0.0437531	0.00936675	0.00359512	0.0118406	0.0114136	0.0158134	0.0259639	0.0135677
K00818	acetylornithine aminotransferase [EC:2.6.1.11]	0.0218578	0.0118758	0.0168668	0.543321	0.397647	273	39	28	116	162	105	136	26	0.0442393	0.00856022	0.00336242	0.0173052	0.0253222	0.0157584	0.0145074	0.00587933	0.0442393	0.00336242	0.0253222	0.0145074	0.00856022	0.0173052	0.0157584	0.00587933
K14106	energy-converting hydrogenase A subunit O	0.0108242	0.0228668	0.0168455	2.11257	0.0253619	11	69	14	116	89	116	243	184	0.00178253	0.015145	0.00168121	0.0173052	0.0139116	0.0174093	0.0259214	0.0416076	0.00178253	0.00168121	0.0139116	0.0259214	0.015145	0.0173052	0.0174093	0.0416076
K01056	peptidyl-tRNA hydrolase, PTH1 family [EC:3.1.1.29]	0.0196455	0.0140063	0.0168259	0.712952	0.142015	129	57	191	71	139	138	122	54	0.0209043	0.0125111	0.0229365	0.010592	0.021727	0.0207111	0.013014	0.0122109	0.0209043	0.0229365	0.021727	0.013014	0.0125111	0.010592	0.0207111	0.0122109
K03648	uracil-DNA glycosylase [EC:3.2.2.-]	0.0149925	0.0186382	0.0168154	1.24317	0.341611	92	71	121	173	138	120	84	67	0.0149085	0.015584	0.0145305	0.0258086	0.0215707	0.0180096	0.00896047	0.0151506	0.0149085	0.0145305	0.0215707	0.00896047	0.015584	0.0258086	0.0180096	0.0151506
K06173	tRNA pseudouridine synthase A [EC:5.4.99.12]	0.021173	0.0124194	0.0167962	0.586568	0.384543	60	27	358	72	165	119	58	67	0.00972291	0.0059263	0.042991	0.0107412	0.0257911	0.0178596	0.00618699	0.0151506	0.00972291	0.042991	0.0257911	0.00618699	0.0059263	0.0107412	0.0178596	0.0151506
K04518	prephenate dehydratase [EC:4.2.1.51]	0.0176418	0.0159174	0.0167796	0.902252	0.828395	90	23	5	139	211	156	210	64	0.0145844	0.00504833	0.000600433	0.0207364	0.0329813	0.0234125	0.0224012	0.0144722	0.0145844	0.000600433	0.0329813	0.0224012	0.00504833	0.0207364	0.0234125	0.0144722
K00282	glycine dehydrogenase subunit 1 [EC:1.4.4.2]	0.0200678	0.0134465	0.0167571	0.670055	0.44069	212	42	79	128	115	120	173	33	0.0343543	0.00921869	0.00948683	0.0190954	0.0179756	0.0180096	0.0184543	0.00746223	0.0343543	0.00948683	0.0179756	0.0184543	0.00921869	0.0190954	0.0180096	0.00746223
K00333	NADH dehydrogenase I subunit D [EC:1.6.5.3]	0.0127476	0.0207277	0.0167376	1.626	0.327675	0	11	14	2	310	340	8	129	0	0.00241442	0.00168121	0.000298366	0.048456	0.0510273	0.000853378	0.0291705	0	0.00168121	0.048456	0.000853378	0.00241442	0.000298366	0.0510273	0.0291705
K12340	outer membrane channel protein TolC	0.0181654	0.0152184	0.0166919	0.837769	0.773621	188	16	16	113	229	184	42	57	0.0304651	0.00351188	0.00192138	0.0168577	0.0357949	0.0276148	0.00448023	0.0128893	0.0304651	0.00192138	0.0357949	0.00448023	0.00351188	0.0168577	0.0276148	0.0128893
K05939	acyl-[acyl-carrier-protein]-phospholipid O-acyltransferase / long-chain-fatty-acid--[acyl-carrier-protein] ligase [EC:2.3.1.40 6.2.1.20]	0.0149001	0.0184745	0.0166873	1.23989	0.594422	2	7	3	2	366	331	16	99	0.000324097	0.00153645	0.00036026	0.000298366	0.0572093	0.0496766	0.00170676	0.0223867	0.000324097	0.00036026	0.0572093	0.00170676	0.00153645	0.000298366	0.0496766	0.0223867
K06131	cardiolipin synthase [EC:2.7.8.-]	0.0276873	0.00562919	0.0166583	0.203313	0.19655	192	5	550	65	61	54	38	16	0.0311133	0.00109746	0.0660476	0.00969689	0.00953489	0.00810434	0.00405355	0.00361805	0.0311133	0.0660476	0.00953489	0.00405355	0.00109746	0.00969689	0.00810434	0.00361805
K08096	GTP cyclohydrolase IIa [EC:3.5.4.29]	0.00876477	0.0243912	0.016578	2.78287	0.108112	30	63	20	251	70	96	158	141	0.00486146	0.013828	0.00240173	0.0374449	0.0109417	0.0144077	0.0168542	0.0318841	0.00486146	0.00240173	0.0109417	0.0168542	0.013828	0.0374449	0.0144077	0.0318841
K11754	dihydrofolate synthase / folylpolyglutamate synthase [EC:6.3.2.12 6.3.2.17]	0.0221326	0.0109455	0.0165391	0.494544	0.258337	109	11	297	41	202	149	34	57	0.0176633	0.00241442	0.0356657	0.0061165	0.0315745	0.022362	0.00362686	0.0128893	0.0176633	0.0356657	0.0315745	0.00362686	0.00241442	0.0061165	0.022362	0.0128893
K01813	L-rhamnose isomerase [EC:5.3.1.14]	0.0186337	0.0143743	0.016504	0.771412	0.63935	169	20	232	109	34	131	131	76	0.0273862	0.00438985	0.0278601	0.0162609	0.00531453	0.0196605	0.0139741	0.0171857	0.0273862	0.0278601	0.00531453	0.0139741	0.00438985	0.0162609	0.0196605	0.0171857
K01156	type III restriction enzyme [EC:3.1.21.5]	0.0124805	0.0204964	0.0164884	1.64228	0.293803	76	95	138	44	110	228	36	90	0.0123157	0.0208518	0.0165719	0.00656405	0.0171941	0.0342183	0.0038402	0.0203515	0.0123157	0.0165719	0.0171941	0.0038402	0.0208518	0.00656405	0.0342183	0.0203515
K02406	flagellin	0.0255955	0.00733992	0.0164677	0.286767	0.268123	113	16	501	25	112	63	60	56	0.0183115	0.00351188	0.0601633	0.00372957	0.0175067	0.00945506	0.00640033	0.0126632	0.0183115	0.0601633	0.0175067	0.00640033	0.00351188	0.00372957	0.00945506	0.0126632
K12410	NAD-dependent deacetylase [EC:3.5.1.-]	0.0220242	0.0109068	0.0164655	0.495219	0.16927	161	21	240	64	170	115	62	54	0.0260898	0.00460935	0.0288208	0.00954771	0.0265726	0.0172592	0.00661368	0.0122109	0.0260898	0.0288208	0.0265726	0.00661368	0.00460935	0.00954771	0.0172592	0.0122109
K03585	membrane fusion protein	0.0198534	0.0130644	0.0164589	0.658046	0.335275	166	90	75	105	206	67	106	30	0.0269001	0.0197543	0.00900649	0.0156642	0.0321998	0.0100554	0.0113073	0.00678385	0.0269001	0.00900649	0.0321998	0.0113073	0.0197543	0.0156642	0.0100554	0.00678385
K03775	FKBP-type peptidyl-prolyl cis-trans isomerase SlyD [EC:5.2.1.8]	0.0114311	0.0213903	0.0164107	1.87124	0.383086	103	39	21	264	100	106	102	96	0.016691	0.00856022	0.00252182	0.0393843	0.015631	0.0159085	0.0108806	0.0217083	0.016691	0.00252182	0.015631	0.0108806	0.00856022	0.0393843	0.0159085	0.0217083
K07491	putative transposase	0.0124414	0.0203161	0.0163788	1.63294	0.112243	88	117	105	190	68	70	115	74	0.0142603	0.0256806	0.0126091	0.0283448	0.0106291	0.0105056	0.0122673	0.0167335	0.0142603	0.0126091	0.0106291	0.0122673	0.0256806	0.0283448	0.0105056	0.0167335
K06932		0.00801586	0.0246776	0.0163467	3.07859	0.025829	22	75	13	135	57	114	169	199	0.00356507	0.016462	0.00156112	0.0201397	0.00890965	0.0171092	0.0180276	0.0449995	0.00356507	0.00156112	0.00890965	0.0180276	0.016462	0.0201397	0.0171092	0.0449995
K02341	DNA polymerase III subunit delta' [EC:2.7.7.7]	0.0200731	0.0125994	0.0163362	0.627675	0.26634	74	17	270	66	149	170	118	50	0.0119916	0.00373138	0.0324234	0.00984607	0.0232901	0.0255136	0.0125873	0.0113064	0.0119916	0.0324234	0.0232901	0.0125873	0.00373138	0.00984607	0.0255136	0.0113064
K00930	acetylglutamate/acetylaminoadipate kinase [EC:2.7.2.8 2.7.2.-]	0.0200867	0.0125713	0.016329	0.625853	0.327646	112	29	229	49	194	146	41	65	0.0181494	0.00636529	0.0274998	0.00730996	0.0303241	0.0219117	0.00437356	0.0146983	0.0181494	0.0274998	0.0303241	0.00437356	0.00636529	0.00730996	0.0219117	0.0146983
K02536	UDP-3-O-[3-hydroxymyristoyl] glucosamine N-acyltransferase [EC:2.3.1.-]	0.0207149	0.0119364	0.0163256	0.576222	0.275269	180	18	86	86	216	134	90	48	0.0291687	0.00395087	0.0103274	0.0128297	0.0337629	0.0201108	0.0096005	0.0108542	0.0291687	0.0103274	0.0337629	0.0096005	0.00395087	0.0128297	0.0201108	0.0108542
K07007		0.02394	0.00866739	0.0163037	0.362047	0.31953	100	12	519	69	57	62	78	55	0.0162049	0.00263391	0.0623249	0.0102936	0.00890965	0.00930498	0.00832043	0.0124371	0.0162049	0.0623249	0.00890965	0.00832043	0.00263391	0.0102936	0.00930498	0.0124371
K12574	ribonuclease J [EC:3.1.-.-]	0.0240968	0.00849621	0.0162965	0.352586	0.283481	112	45	459	33	109	54	57	49	0.0181494	0.00987717	0.0551197	0.00492304	0.0170377	0.00810434	0.00608032	0.0110803	0.0181494	0.0551197	0.0170377	0.00608032	0.00987717	0.00492304	0.00810434	0.0110803
K03113	translation initiation factor eIF-1	0.00707128	0.0254135	0.0162424	3.5939	0.0258624	15	65	11	213	58	137	145	155	0.00243073	0.014267	0.00132095	0.031776	0.00906596	0.020561	0.0154675	0.0350499	0.00243073	0.00132095	0.00906596	0.0154675	0.014267	0.031776	0.020561	0.0350499
K03744	LemA protein	0.0142013	0.0180941	0.0161477	1.27411	0.536384	81	42	73	79	179	163	65	119	0.0131259	0.00921869	0.00876632	0.0117855	0.0279794	0.0244631	0.0069337	0.0269093	0.0131259	0.00876632	0.0279794	0.0069337	0.00921869	0.0117855	0.0244631	0.0269093
K03639	molybdenum cofactor biosynthesis protein	0.0152645	0.0169866	0.0161256	1.11282	0.762603	21	33	276	145	64	72	136	125	0.00340302	0.00724326	0.0331439	0.0216315	0.0100038	0.0108058	0.0145074	0.028266	0.00340302	0.0331439	0.0100038	0.0145074	0.00724326	0.0216315	0.0108058	0.028266
K00763	nicotinate phosphoribosyltransferase [EC:2.4.2.11]	0.0272904	0.00493816	0.0161143	0.180949	0.300646	69	24	661	28	104	28	22	27	0.0111814	0.00526783	0.0793772	0.00417712	0.0162562	0.00420225	0.00234679	0.00610546	0.0111814	0.0793772	0.0162562	0.00234679	0.00526783	0.00417712	0.00420225	0.00610546
K09733	hypothetical protein	0.0075825	0.0246078	0.0160951	3.24534	0.0299065	9	63	12	211	39	134	200	146	0.00145844	0.013828	0.00144104	0.0314776	0.00609607	0.0201108	0.0213344	0.0330147	0.00145844	0.00144104	0.00609607	0.0213344	0.013828	0.0314776	0.0201108	0.0330147
K00891	shikimate kinase [EC:2.7.1.71]	0.0233427	0.00876665	0.0160547	0.375563	0.136567	142	33	362	60	99	70	107	37	0.0230109	0.00724326	0.0434713	0.00895098	0.0154746	0.0105056	0.0114139	0.00836674	0.0230109	0.0434713	0.0154746	0.0114139	0.00724326	0.00895098	0.0105056	0.00836674
K02010	iron(III) transport system ATP-binding protein [EC:3.6.3.30]	0.0120222	0.0199543	0.0159883	1.65978	0.478026	45	165	189	28	38	109	114	102	0.00729218	0.0362163	0.0226964	0.00417712	0.00593976	0.0163588	0.0121606	0.0230651	0.00729218	0.0226964	0.00593976	0.0121606	0.0362163	0.00417712	0.0163588	0.0230651
K03593	ATP-binding protein involved in chromosome partitioning	0.0171565	0.014658	0.0159073	0.85437	0.688174	145	26	24	53	215	196	81	69	0.023497	0.00570681	0.00288208	0.0079067	0.0336066	0.0294157	0.00864045	0.0156028	0.023497	0.00288208	0.0336066	0.00864045	0.00570681	0.0079067	0.0294157	0.0156028
K06885		0.0183748	0.0133113	0.0158431	0.724429	0.760329	329	25	23	174	48	88	93	38	0.053314	0.00548732	0.00276199	0.0259578	0.00750286	0.0132071	0.00992052	0.00859287	0.053314	0.00276199	0.00750286	0.00992052	0.00548732	0.0259578	0.0132071	0.00859287
K00048	lactaldehyde reductase [EC:1.1.1.77]	0.0204069	0.0112506	0.0158288	0.551313	0.547921	83	79	440	21	49	64	72	66	0.01345	0.0173399	0.0528381	0.00313284	0.00765917	0.00960514	0.0076804	0.0149245	0.01345	0.0528381	0.00765917	0.0076804	0.0173399	0.00313284	0.00960514	0.0149245
K02238	competence protein ComEC	0.0155789	0.0160367	0.0158078	1.02939	0.937024	65	10	82	40	256	254	18	79	0.0105332	0.00219493	0.00984709	0.00596732	0.0400153	0.0381204	0.0019201	0.0178641	0.0105332	0.00984709	0.0400153	0.0019201	0.00219493	0.00596732	0.0381204	0.0178641
K06988		0.00827155	0.0232978	0.0157847	2.81661	0.0235057	8	49	15	160	54	113	202	184	0.00129639	0.0107551	0.0018013	0.0238693	0.00844072	0.0169591	0.0215478	0.0416076	0.00129639	0.0018013	0.00844072	0.0215478	0.0107551	0.0238693	0.0169591	0.0416076
K01770	2-C-methyl-D-erythritol 2,4-cyclodiphosphate synthase [EC:4.6.1.12]	0.0176772	0.0138875	0.0157823	0.785613	0.614971	160	15	133	126	142	122	62	67	0.0259278	0.00329239	0.0159715	0.018797	0.022196	0.0183098	0.00661368	0.0151506	0.0259278	0.0159715	0.022196	0.00661368	0.00329239	0.018797	0.0183098	0.0151506
K02501	glutamine amidotransferase [EC:2.4.2.-]	0.0183464	0.0131183	0.0157323	0.715033	0.166532	111	20	155	97	120	120	169	69	0.0179874	0.00438985	0.0186134	0.0144707	0.0187572	0.0180096	0.0180276	0.0156028	0.0179874	0.0186134	0.0187572	0.0180276	0.00438985	0.0144707	0.0180096	0.0156028
K03580	ATP-dependent helicase HepA [EC:3.6.4.-]	0.0163094	0.0150632	0.0156863	0.923588	0.903975	0	4	2	2	409	252	10	94	0	0.000877971	0.000240173	0.000298366	0.0639306	0.0378202	0.00106672	0.0212561	0	0.000240173	0.0639306	0.00106672	0.000877971	0.000298366	0.0378202	0.0212561
K06944		0.00831738	0.0230335	0.0156755	2.76933	0.1532	9	52	11	256	77	86	173	131	0.00145844	0.0114136	0.00132095	0.0381908	0.0120358	0.0129069	0.0184543	0.0296228	0.00145844	0.00132095	0.0120358	0.0184543	0.0114136	0.0381908	0.0129069	0.0296228
K01615	glutaconyl-CoA decarboxylase [EC:4.1.1.70]	0.023763	0.00755088	0.015657	0.317757	0.266458	168	67	497	59	33	19	28	17	0.0272242	0.014706	0.059683	0.00880179	0.00515822	0.00285153	0.00298682	0.00384418	0.0272242	0.059683	0.00515822	0.00298682	0.014706	0.00880179	0.00285153	0.00384418
K01661	naphthoate synthase [EC:4.1.3.36]	0.0184048	0.0128513	0.0156281	0.698257	0.569328	223	55	69	114	23	90	240	39	0.0361368	0.0120721	0.00828597	0.0170069	0.00359512	0.0135072	0.0256013	0.008819	0.0361368	0.00828597	0.00359512	0.0256013	0.0120721	0.0170069	0.0135072	0.008819
K00394	adenylylsulfate reductase, subunit A [EC:1.8.99.2]	0.0220808	0.00913097	0.0156059	0.413526	0.356097	29	14	373	6	230	122	27	63	0.00469941	0.0030729	0.0447923	0.000895098	0.0359512	0.0183098	0.00288015	0.0142461	0.00469941	0.0447923	0.0359512	0.00288015	0.0030729	0.000895098	0.0183098	0.0142461
K03149	thiamine biosynthesis ThiG	0.0217427	0.00943113	0.0155869	0.433761	0.135513	108	28	315	54	126	104	112	35	0.0175012	0.0061458	0.0378273	0.00805588	0.019695	0.0156084	0.0119473	0.00791449	0.0175012	0.0378273	0.019695	0.0119473	0.0061458	0.00805588	0.0156084	0.00791449
K08602	oligoendopeptidase F [EC:3.4.24.-]	0.0216263	0.00952758	0.015577	0.440555	0.384645	21	11	375	4	234	151	14	55	0.00340302	0.00241442	0.0450324	0.000596732	0.0365764	0.0226621	0.00149341	0.0124371	0.00340302	0.0450324	0.0365764	0.00149341	0.00241442	0.000596732	0.0226621	0.0124371
K01372	bleomycin hydrolase [EC:3.4.22.40]	0.0211418	0.00996369	0.0155527	0.47128	0.296283	279	35	77	68	108	85	124	41	0.0452115	0.00768224	0.00924666	0.0101444	0.0168814	0.0127568	0.0132274	0.00927126	0.0452115	0.00924666	0.0168814	0.0132274	0.00768224	0.0101444	0.0127568	0.00927126
K02500	cyclase [EC:4.1.3.-]	0.0143872	0.0166548	0.015521	1.15761	0.590278	35	44	181	100	128	137	95	95	0.0056717	0.00965768	0.0217357	0.0149183	0.0200076	0.020561	0.0101339	0.0214822	0.0056717	0.0217357	0.0200076	0.0101339	0.00965768	0.0149183	0.020561	0.0214822
K02585	nitrogen fixation protein NifB	0.00844018	0.0224157	0.0154279	2.65583	0.0480742	18	49	10	171	133	178	83	118	0.00291687	0.0107551	0.00120087	0.0255103	0.0207892	0.0267143	0.0088538	0.0266831	0.00291687	0.00120087	0.0207892	0.0088538	0.0107551	0.0255103	0.0267143	0.0266831
K11752	diaminohydroxyphosphoribosylaminopyrimidine deaminase / 5-amino-6-(5-phosphoribosylamino)uracil reductase [EC:3.5.4.26 1.1.1.193]	0.0208089	0.00999053	0.0153997	0.480108	0.214524	103	17	299	59	181	124	22	39	0.016691	0.00373138	0.0359059	0.00880179	0.028292	0.01861	0.00234679	0.008819	0.016691	0.0359059	0.028292	0.00234679	0.00373138	0.00880179	0.01861	0.008819
K00991	2-C-methyl-D-erythritol 4-phosphate cytidylyltransferase [EC:2.7.7.60]	0.0178807	0.0128468	0.0153637	0.718469	0.14533	114	31	178	122	103	111	146	43	0.0184735	0.00680427	0.0213754	0.0182003	0.0160999	0.0166589	0.0155741	0.00972351	0.0184735	0.0213754	0.0160999	0.0155741	0.00680427	0.0182003	0.0166589	0.00972351
K06153	undecaprenyl-diphosphatase [EC:3.6.1.27]	0.0133709	0.0173534	0.0153622	1.29785	0.394742	77	42	84	89	163	174	51	92	0.0124777	0.00921869	0.0100873	0.0132773	0.0254785	0.026114	0.00544028	0.0208038	0.0124777	0.0100873	0.0254785	0.00544028	0.00921869	0.0132773	0.026114	0.0208038
K02122	V-type H+-transporting ATPase subunit F [EC:3.6.3.14]	0.00789765	0.0226807	0.0152892	2.87182	0.0198745	15	53	22	125	55	127	168	183	0.00243073	0.0116331	0.0026419	0.0186479	0.00859703	0.0190602	0.0179209	0.0413815	0.00243073	0.0026419	0.00859703	0.0179209	0.0116331	0.0186479	0.0190602	0.0413815
K00248	butyryl-CoA dehydrogenase [EC:1.3.99.2]	0.0216834	0.00883794	0.0152607	0.40759	0.25627	113	34	334	16	132	75	72	63	0.0183115	0.00746275	0.0401089	0.00238693	0.0206329	0.011256	0.0076804	0.0142461	0.0183115	0.0401089	0.0206329	0.0076804	0.00746275	0.00238693	0.011256	0.0142461
K03458	nucleobase:cation symporter-2, NCS2 family	0.0229266	0.0074087	0.0151676	0.323149	0.293723	49	7	421	10	207	114	8	42	0.00794038	0.00153645	0.0505564	0.00149183	0.0323561	0.0171092	0.000853378	0.00949738	0.00794038	0.0505564	0.0323561	0.000853378	0.00153645	0.00149183	0.0171092	0.00949738
K00759	adenine phosphoribosyltransferase [EC:2.4.2.7]	0.0181239	0.012185	0.0151544	0.672315	0.230322	120	17	200	156	125	71	89	49	0.0194458	0.00373138	0.0240173	0.0232725	0.0195387	0.0106557	0.00949383	0.0110803	0.0194458	0.0240173	0.0195387	0.00949383	0.00373138	0.0232725	0.0106557	0.0110803
K00657	diamine N-acetyltransferase [EC:2.3.1.57]	0.0118403	0.0183347	0.0150875	1.5485	0.210737	44	93	20	44	126	104	170	136	0.00713014	0.0204128	0.00240173	0.00656405	0.019695	0.0156084	0.0181343	0.0307534	0.00713014	0.00240173	0.019695	0.0181343	0.0204128	0.00656405	0.0156084	0.0307534
K03437	RNA methyltransferase, TrmH family	0.0185535	0.0115757	0.0150646	0.623907	0.387015	145	14	206	60	143	138	34	60	0.023497	0.0030729	0.0247378	0.00895098	0.0223523	0.0207111	0.00362686	0.0135677	0.023497	0.0247378	0.0223523	0.00362686	0.0030729	0.00895098	0.0207111	0.0135677
K02438	glycogen operon protein GlgX [EC:3.2.1.-]	0.023017	0.00709634	0.0150567	0.308309	0.32541	58	30	487	15	94	52	89	52	0.00939882	0.00658478	0.0584821	0.00223774	0.0146931	0.00780418	0.00949383	0.0117587	0.00939882	0.0584821	0.0146931	0.00949383	0.00658478	0.00223774	0.00780418	0.0117587
K11907	type VI secretion system protein VasG	0.0278037	0.00229688	0.0150503	0.0826105	0.292101	135	6	723	22	12	14	6	11	0.0218766	0.00131696	0.0868225	0.00328202	0.00187572	0.00210112	0.000640033	0.00248741	0.0218766	0.0868225	0.00187572	0.000640033	0.00131696	0.00328202	0.00210112	0.00248741
K01918	pantoate--beta-alanine ligase [EC:6.3.2.1]	0.018074	0.011967	0.0150205	0.662111	0.443273	180	16	109	118	156	121	53	38	0.0291687	0.00351188	0.0130894	0.0176036	0.0243843	0.0181597	0.00565363	0.00859287	0.0291687	0.0130894	0.0243843	0.00565363	0.00351188	0.0176036	0.0181597	0.00859287
K07566	putative translation factor	0.0159593	0.0140597	0.0150095	0.880968	0.700067	117	21	68	70	183	178	76	64	0.0189597	0.00460935	0.00816588	0.0104428	0.0286047	0.0267143	0.00810709	0.0144722	0.0189597	0.00816588	0.0286047	0.00810709	0.00460935	0.0104428	0.0267143	0.0144722
K00014	shikimate dehydrogenase [EC:1.1.1.25]	0.0208233	0.00901494	0.0149191	0.432926	0.101108	111	9	306	96	152	91	45	27	0.0179874	0.00197543	0.0367465	0.0143216	0.0237591	0.0136573	0.00480025	0.00610546	0.0179874	0.0367465	0.0237591	0.00480025	0.00197543	0.0143216	0.0136573	0.00610546
K04487	cysteine desulfurase [EC:2.8.1.7]	0.0234968	0.00629336	0.0148951	0.267839	0.316709	42	26	500	9	147	62	39	39	0.00680604	0.00570681	0.0600433	0.00134265	0.0229775	0.00930498	0.00416022	0.008819	0.00680604	0.0600433	0.0229775	0.00416022	0.00570681	0.00134265	0.00930498	0.008819
K00558	DNA (cytosine-5-)-methyltransferase [EC:2.1.1.37]	0.0209181	0.0088476	0.0148828	0.422965	0.286742	115	58	373	34	64	75	96	28	0.0186356	0.0127306	0.0447923	0.00507222	0.0100038	0.011256	0.0102405	0.00633159	0.0186356	0.0447923	0.0100038	0.0102405	0.0127306	0.00507222	0.011256	0.00633159
K09748	hypothetical protein	0.01861	0.0111233	0.0148666	0.597704	0.335772	182	25	99	133	118	84	137	29	0.0294928	0.00548732	0.0118886	0.0198413	0.0184445	0.0126067	0.0146141	0.00655772	0.0294928	0.0118886	0.0184445	0.0146141	0.00548732	0.0198413	0.0126067	0.00655772
K06176	tRNA pseudouridine synthase D [EC:5.4.99.12]	0.00708255	0.0225982	0.0148404	3.19069	0.0333223	8	59	12	176	60	103	152	158	0.00129639	0.0129501	0.00144104	0.0262562	0.00937858	0.0154583	0.0162142	0.0357283	0.00129639	0.00144104	0.00937858	0.0162142	0.0129501	0.0262562	0.0154583	0.0357283
K03614	electron transport complex protein RnfD	0.0190991	0.0105055	0.0148023	0.55005	0.0272619	122	33	168	85	109	93	182	36	0.0197699	0.00724326	0.0201745	0.0126805	0.0170377	0.0139575	0.0194143	0.00814062	0.0197699	0.0201745	0.0170377	0.0194143	0.00724326	0.0126805	0.0139575	0.00814062
K03238	translation initiation factor eIF-2 beta subunit	0.00464127	0.0248867	0.014764	5.36205	0.125758	14	52	7	333	32	92	98	109	0.00226868	0.0114136	0.000840606	0.0496779	0.00500191	0.0138074	0.0104539	0.024648	0.00226868	0.000840606	0.00500191	0.0104539	0.0114136	0.0496779	0.0138074	0.024648
K01142	exodeoxyribonuclease III [EC:3.1.11.2]	0.0193171	0.0101991	0.0147581	0.527984	0.223094	119	20	242	46	140	117	66	53	0.0192838	0.00438985	0.0290609	0.00686241	0.0218833	0.0175594	0.00704037	0.0119848	0.0192838	0.0290609	0.0218833	0.00704037	0.00438985	0.00686241	0.0175594	0.0119848
K07098		0.0185631	0.0109315	0.0147473	0.588885	0.410055	202	12	47	85	121	120	159	46	0.0327338	0.00263391	0.00564407	0.0126805	0.0189135	0.0180096	0.0169609	0.0104019	0.0327338	0.00564407	0.0189135	0.0169609	0.00263391	0.0126805	0.0180096	0.0104019
K06972		0.0248068	0.00466533	0.0147361	0.188066	0.351201	87	32	647	21	38	19	14	25	0.0140982	0.00702377	0.077696	0.00313284	0.00593976	0.00285153	0.00149341	0.00565321	0.0140982	0.077696	0.00593976	0.00149341	0.00702377	0.00313284	0.00285153	0.00565321
K07391	magnesium chelatase family protein	0.0142381	0.0152283	0.0147332	1.06955	0.834705	114	45	110	71	133	161	42	72	0.0184735	0.00987717	0.0132095	0.010592	0.0207892	0.0241629	0.00448023	0.0162812	0.0184735	0.0132095	0.0207892	0.00448023	0.00987717	0.010592	0.0241629	0.0162812
K11175	phosphoribosylglycinamide formyltransferase 1 [EC:2.1.2.2]	0.018922	0.0104747	0.0146984	0.553573	0.393052	222	15	141	92	128	101	26	43	0.0359748	0.00329239	0.0169322	0.0137248	0.0200076	0.0151581	0.00277348	0.00972351	0.0359748	0.0169322	0.0200076	0.00277348	0.00329239	0.0137248	0.0151581	0.00972351
K07030		0.0200748	0.00929628	0.0146855	0.463082	0.483041	63	61	464	30	66	76	38	35	0.0102091	0.0133891	0.0557201	0.00447549	0.0103164	0.0114061	0.00405355	0.00791449	0.0102091	0.0557201	0.0103164	0.00405355	0.0133891	0.00447549	0.0114061	0.00791449
K03722	ATP-dependent DNA helicase DinG [EC:3.6.4.12]	0.0134276	0.0158308	0.0146292	1.17898	0.746917	0	6	7	2	328	262	15	99	0	0.00131696	0.000840606	0.000298366	0.0512695	0.039321	0.00160008	0.0223867	0	0.000840606	0.0512695	0.00160008	0.00131696	0.000298366	0.039321	0.0223867
K07095		0.0179486	0.0112716	0.0146101	0.627993	0.294313	176	37	177	79	89	106	76	41	0.0285205	0.00812123	0.0212553	0.0117855	0.0139116	0.0159085	0.00810709	0.00927126	0.0285205	0.0212553	0.0139116	0.00810709	0.00812123	0.0117855	0.0159085	0.00927126
K02687	ribosomal protein L11 methyltransferase [EC:2.1.1.-]	0.0162701	0.0129482	0.0146091	0.795827	0.628406	77	14	201	61	163	154	28	73	0.0124777	0.0030729	0.0241374	0.00910016	0.0254785	0.0231124	0.00298682	0.0165074	0.0124777	0.0241374	0.0254785	0.00298682	0.0030729	0.00910016	0.0231124	0.0165074
K07560	D-tyrosyl-tRNA(Tyr) deacylase [EC:3.1.-.-]	0.0176224	0.0114808	0.0145516	0.651489	0.395151	160	17	112	115	154	96	66	47	0.0259278	0.00373138	0.0134497	0.017156	0.0240717	0.0144077	0.00704037	0.010628	0.0259278	0.0134497	0.0240717	0.00704037	0.00373138	0.017156	0.0144077	0.010628
K07776	two-component system, OmpR family, response regulator RegX3	0.0145154	0.0144887	0.014502	0.998162	0.997306	40	61	160	21	190	148	25	85	0.00648194	0.0133891	0.0192138	0.00313284	0.0296988	0.0222119	0.00266681	0.0192209	0.00648194	0.0192138	0.0296988	0.00266681	0.0133891	0.00313284	0.0222119	0.0192209
K06200	carbon starvation protein	0.0245002	0.00445785	0.014479	0.181951	0.306612	118	45	592	18	43	11	10	16	0.0191217	0.00987717	0.0710912	0.00268529	0.00672131	0.00165088	0.00106672	0.00361805	0.0191217	0.0710912	0.00672131	0.00106672	0.00987717	0.00268529	0.00165088	0.00361805
K01104	protein-tyrosine phosphatase [EC:3.1.3.48]	0.0178747	0.0110649	0.0144698	0.619025	0.416164	57	12	164	19	258	153	21	70	0.00923677	0.00263391	0.0196942	0.00283448	0.0403279	0.0229623	0.00224012	0.015829	0.00923677	0.0196942	0.0403279	0.00224012	0.00263391	0.00283448	0.0229623	0.015829
K02323	DNA polymerase II small subunit [EC:2.7.7.7]	0.00687863	0.0220081	0.0144434	3.1995	0.0210822	23	102	18	158	51	92	128	125	0.00372712	0.0223883	0.00216156	0.0235709	0.00797179	0.0138074	0.013654	0.028266	0.00372712	0.00216156	0.00797179	0.013654	0.0223883	0.0235709	0.0138074	0.028266
K12589	exosome complex component RRP42	0.00789857	0.0209856	0.0144421	2.65688	0.031046	3	41	13	74	58	135	192	193	0.000486146	0.0089992	0.00156112	0.0110395	0.00906596	0.0202608	0.0204811	0.0436427	0.000486146	0.00156112	0.00906596	0.0204811	0.0089992	0.0110395	0.0202608	0.0436427
K02979	small subunit ribosomal protein S28e	0.00598162	0.0228847	0.0144332	3.82584	0.0513594	39	65	32	239	28	98	88	119	0.00631989	0.014267	0.00384277	0.0356547	0.00437667	0.0147079	0.00938716	0.0269093	0.00631989	0.00384277	0.00437667	0.00938716	0.014267	0.0356547	0.0147079	0.0269093
K00375	GntR family transcriptional regulator / MocR family aminotransferase	0.0214487	0.00730132	0.014375	0.340409	0.272176	28	3	351	12	242	115	12	42	0.00453736	0.000658478	0.0421504	0.0017902	0.0378269	0.0172592	0.00128007	0.00949738	0.00453736	0.0421504	0.0378269	0.00128007	0.000658478	0.0017902	0.0172592	0.00949738
K07052		0.0248454	0.00384952	0.0143475	0.154939	0.273175	76	7	611	40	76	30	17	15	0.0123157	0.00153645	0.0733729	0.00596732	0.0118795	0.00450241	0.00181343	0.00339192	0.0123157	0.0733729	0.0118795	0.00181343	0.00153645	0.00596732	0.00450241	0.00339192
K00605	aminomethyltransferase [EC:2.1.2.10]	0.0123042	0.0163313	0.0143178	1.32729	0.131102	79	83	47	85	102	142	139	58	0.0128018	0.0182179	0.00564407	0.0126805	0.0159436	0.0213114	0.0148274	0.0131154	0.0128018	0.00564407	0.0159436	0.0148274	0.0182179	0.0126805	0.0213114	0.0131154
K13497	anthranilate synthase/phosphoribosyltransferase [EC:4.1.3.27 2.4.2.18]	0.0100689	0.0185546	0.0143117	1.84275	0.241973	2	20	11	2	241	287	9	117	0.000324097	0.00438985	0.00132095	0.000298366	0.0376706	0.043073	0.00096005	0.026457	0.000324097	0.00132095	0.0376706	0.00096005	0.00438985	0.000298366	0.043073	0.026457
K03688	ubiquinone biosynthesis protein	0.018252	0.0103182	0.0142851	0.565317	0.503665	39	23	367	51	86	40	86	100	0.00631989	0.00504833	0.0440717	0.00760833	0.0134426	0.00600321	0.00917381	0.0226128	0.00631989	0.0440717	0.0134426	0.00917381	0.00504833	0.00760833	0.00600321	0.0226128
K03501	glucose inhibited division protein B [EC:2.1.-.-]	0.0179982	0.0104903	0.0142443	0.582852	0.277992	119	10	138	55	223	144	12	44	0.0192838	0.00219493	0.0165719	0.00820506	0.034857	0.0216116	0.00128007	0.00994964	0.0192838	0.0165719	0.034857	0.00128007	0.00219493	0.00820506	0.0216116	0.00994964
K03733	integrase/recombinase XerC	0.0159103	0.0125777	0.014244	0.790537	0.815604	279	24	41	180	40	76	68	30	0.0452115	0.00526783	0.00492355	0.0268529	0.00625238	0.0114061	0.00725371	0.00678385	0.0452115	0.00492355	0.00625238	0.00725371	0.00526783	0.0268529	0.0114061	0.00678385
K00946	thiamine-monophosphate kinase [EC:2.7.4.16]	0.0172351	0.0111708	0.014203	0.648142	0.385515	166	19	43	66	124	129	164	50	0.0269001	0.00417036	0.00516372	0.00984607	0.0193824	0.0193604	0.0174942	0.0113064	0.0269001	0.00516372	0.0193824	0.0174942	0.00417036	0.00984607	0.0193604	0.0113064
K01709	CDP-glucose 4,6-dehydratase [EC:4.2.1.45]	0.00463015	0.0236362	0.0141332	5.10484	0.386966	52	382	49	46	1	12	38	9	0.00842652	0.0838462	0.00588424	0.00686241	0.00015631	0.00180096	0.00405355	0.00203515	0.00842652	0.00588424	0.00015631	0.00405355	0.0838462	0.00686241	0.00180096	0.00203515
K04075	tRNA(Ile)-lysidine synthase [EC:6.3.4.-]	0.0186897	0.00957132	0.0141305	0.512118	0.300295	83	8	308	72	144	98	17	49	0.01345	0.00175594	0.0369866	0.0107412	0.0225086	0.0147079	0.00181343	0.0110803	0.01345	0.0369866	0.0225086	0.00181343	0.00175594	0.0107412	0.0147079	0.0110803
K07058	membrane protein	0.0171673	0.0109374	0.0140523	0.637106	0.42283	163	10	155	78	126	121	37	52	0.0264139	0.00219493	0.0186134	0.0116363	0.019695	0.0181597	0.00394687	0.0117587	0.0264139	0.0186134	0.019695	0.00394687	0.00219493	0.0116363	0.0181597	0.0117587
K02666	type IV pilus assembly protein PilQ	0.0131855	0.0148193	0.0140024	1.12391	0.837534	0	5	9	0	323	240	11	98	0	0.00109746	0.00108078	0	0.050488	0.0360193	0.00117339	0.0221606	0	0.00108078	0.050488	0.00117339	0.00109746	0	0.0360193	0.0221606
K07056		0.0185822	0.00935599	0.0139691	0.503491	0.221371	109	19	235	43	154	105	41	49	0.0176633	0.00417036	0.0282203	0.00641487	0.0240717	0.0157584	0.00437356	0.0110803	0.0176633	0.0282203	0.0240717	0.00437356	0.00417036	0.00641487	0.0157584	0.0110803
K02407	flagellar hook-associated protein 2	0.0259557	0.00196881	0.0139622	0.0758527	0.333269	50	2	731	11	46	13	7	17	0.00810243	0.000438985	0.0877832	0.00164101	0.00719024	0.00195104	0.000746706	0.00384418	0.00810243	0.0877832	0.00719024	0.000746706	0.000438985	0.00164101	0.00195104	0.00384418
K04094	glucose inhibited division protein Gid	0.0133762	0.0145213	0.0139488	1.0856	0.807297	33	33	87	40	216	186	37	75	0.0053476	0.00724326	0.0104475	0.00596732	0.0337629	0.0279149	0.00394687	0.0169596	0.0053476	0.0104475	0.0337629	0.00394687	0.00724326	0.00596732	0.0279149	0.0169596
K04761	LysR family transcriptional regulator, hydrogen peroxide-inducible genes activator	0.019859	0.00800938	0.0139342	0.403313	0.268731	128	27	34	30	88	108	383	24	0.0207422	0.0059263	0.00408294	0.00447549	0.0137552	0.0162087	0.0408555	0.00542708	0.0207422	0.00408294	0.0137552	0.0408555	0.0059263	0.00447549	0.0162087	0.00542708
K00604	methionyl-tRNA formyltransferase [EC:2.1.2.9]	0.0184318	0.00926152	0.0138467	0.502475	0.183195	155	18	163	41	153	121	48	39	0.0251175	0.00395087	0.0195741	0.0061165	0.0239154	0.0181597	0.00512027	0.008819	0.0251175	0.0195741	0.0239154	0.00512027	0.00395087	0.0061165	0.0181597	0.008819
K07301	inner membrane protein	0.0204889	0.00718261	0.0138358	0.350561	0.291638	85	11	441	65	66	58	46	35	0.0137741	0.00241442	0.0529582	0.00969689	0.0103164	0.00870466	0.00490692	0.00791449	0.0137741	0.0529582	0.0103164	0.00490692	0.00241442	0.00969689	0.00870466	0.00791449
K01224	arabinogalactan endo-1,4-beta-galactosidase [EC:3.2.1.89]	0.0151239	0.0124943	0.0138091	0.826126	0.512332	83	10	112	71	189	180	38	45	0.01345	0.00219493	0.0134497	0.010592	0.0295425	0.0270145	0.00405355	0.0101758	0.01345	0.0134497	0.0295425	0.00405355	0.00219493	0.010592	0.0270145	0.0101758
K02067	putative ABC transport system substrate-binding protein	0.0151289	0.0124705	0.0137997	0.82428	0.725932	20	4	71	1	303	208	13	78	0.00324097	0.000877971	0.00852614	0.000149183	0.0473618	0.0312167	0.00138674	0.017638	0.00324097	0.00852614	0.0473618	0.00138674	0.000877971	0.000149183	0.0312167	0.017638
K01207	beta-N-acetylhexosaminidase [EC:3.2.1.52]	0.0129198	0.0146789	0.0137994	1.13615	0.741441	58	15	38	48	214	192	40	86	0.00939882	0.00329239	0.00456329	0.00716078	0.0334503	0.0288154	0.00426689	0.019447	0.00939882	0.00456329	0.0334503	0.00426689	0.00329239	0.00716078	0.0288154	0.019447
K00286	pyrroline-5-carboxylate reductase [EC:1.5.1.2]	0.0154931	0.012104	0.0137985	0.781251	0.636829	77	17	187	22	145	193	41	55	0.0124777	0.00373138	0.0224562	0.00328202	0.0226649	0.0289655	0.00437356	0.0124371	0.0124777	0.0224562	0.0226649	0.00437356	0.00373138	0.00328202	0.0289655	0.0124371
K11780	FO synthase subunit 1 [EC:2.5.1.-]	0.00729699	0.0202594	0.0137782	2.77641	0.0802124	13	76	22	173	69	67	128	126	0.00210663	0.0166814	0.0026419	0.0258086	0.0107854	0.0100554	0.013654	0.0284922	0.00210663	0.0026419	0.0107854	0.013654	0.0166814	0.0258086	0.0100554	0.0284922
K01195	beta-glucuronidase [EC:3.2.1.31]	0.0132173	0.0143235	0.0137704	1.0837	0.88342	143	87	23	112	29	101	210	28	0.0231729	0.0190959	0.00276199	0.0167085	0.00453298	0.0151581	0.0224012	0.00633159	0.0231729	0.00276199	0.00453298	0.0224012	0.0190959	0.0167085	0.0151581	0.00633159
K02915	large subunit ribosomal protein L34e	0.00498822	0.0224814	0.0137348	4.50691	0.0374255	17	52	18	215	30	103	97	137	0.00275483	0.0114136	0.00216156	0.0320743	0.00468929	0.0154583	0.0103472	0.0309796	0.00275483	0.00216156	0.00468929	0.0103472	0.0114136	0.0320743	0.0154583	0.0309796
K07082	UPF0755 protein	0.0174459	0.0100231	0.0137345	0.574524	0.205946	107	5	164	74	187	126	33	40	0.0173392	0.00109746	0.0196942	0.0110395	0.0292299	0.0189101	0.00352018	0.00904513	0.0173392	0.0196942	0.0292299	0.00352018	0.00109746	0.0110395	0.0189101	0.00904513
K01269	aminopeptidase [EC:3.4.11.-]	0.0203977	0.00696077	0.0136792	0.341253	0.247732	58	5	319	10	212	108	7	40	0.00939882	0.00109746	0.0383076	0.00149183	0.0331376	0.0162087	0.000746706	0.00904513	0.00939882	0.0383076	0.0331376	0.000746706	0.00109746	0.00149183	0.0162087	0.00904513
K00554	tRNA (guanine-N1-)-methyltransferase [EC:2.1.1.31]	0.0128986	0.0144081	0.0136533	1.11703	0.397374	77	67	51	68	136	122	110	64	0.0124777	0.014706	0.00612441	0.0101444	0.0212581	0.0183098	0.0117339	0.0144722	0.0124777	0.00612441	0.0212581	0.0117339	0.014706	0.0101444	0.0183098	0.0144722
K02493	methyltransferase [EC:2.1.1.-]	0.0172399	0.0100318	0.0136358	0.581893	0.341258	157	10	197	83	110	116	25	36	0.0254416	0.00219493	0.023657	0.0123822	0.0171941	0.0174093	0.00266681	0.00814062	0.0254416	0.023657	0.0171941	0.00266681	0.00219493	0.0123822	0.0174093	0.00814062
K06966		0.0155911	0.0116232	0.0136072	0.745505	0.652756	178	12	58	99	146	120	35	49	0.0288446	0.00263391	0.00696502	0.0147691	0.0228212	0.0180096	0.00373353	0.0110803	0.0288446	0.00696502	0.0228212	0.00373353	0.00263391	0.0147691	0.0180096	0.0110803
K01089	imidazoleglycerol-phosphate dehydratase / histidinol-phosphatase [EC:4.2.1.19 3.1.3.15]	0.014621	0.0125578	0.0135894	0.858893	0.7882	142	49	24	124	57	78	222	41	0.0230109	0.0107551	0.00288208	0.0184987	0.00890965	0.0117063	0.0236812	0.00927126	0.0230109	0.00288208	0.00890965	0.0236812	0.0107551	0.0184987	0.0117063	0.00927126
K01666	4-hydroxy 2-oxovalerate aldolase [EC:4.1.3.39]	0.0142562	0.0126459	0.0134511	0.887045	0.861494	22	13	202	2	180	194	10	81	0.00356507	0.00285341	0.0242575	0.000298366	0.0281357	0.0291156	0.00106672	0.0183164	0.00356507	0.0242575	0.0281357	0.00106672	0.00285341	0.000298366	0.0291156	0.0183164
K03771	peptidyl-prolyl cis-trans isomerase SurA [EC:5.2.1.8]	0.0125193	0.0143681	0.0134437	1.14767	0.628428	79	38	11	86	157	156	107	57	0.0128018	0.00834072	0.00132095	0.0128297	0.0245406	0.0234125	0.0114139	0.0128893	0.0128018	0.00132095	0.0245406	0.0114139	0.00834072	0.0128297	0.0234125	0.0128893
K02011	iron(III) transport system permease protein	0.0164214	0.010405	0.0134132	0.633622	0.506696	92	86	297	39	53	51	64	41	0.0149085	0.0188764	0.0356657	0.00581813	0.00828441	0.00765409	0.00682702	0.00927126	0.0149085	0.0356657	0.00828441	0.00682702	0.0188764	0.00581813	0.00765409	0.00927126
K00972	UDP-N-acetylglucosamine pyrophosphorylase [EC:2.7.7.23]	0.0177687	0.00888762	0.0133282	0.500184	0.476372	30	2	325	2	163	128	16	69	0.00486146	0.000438985	0.0390281	0.000298366	0.0254785	0.0192103	0.00170676	0.0156028	0.00486146	0.0390281	0.0254785	0.00170676	0.000438985	0.000298366	0.0192103	0.0156028
K11176	IMP cyclohydrolase [EC:3.5.4.10]	0.00715177	0.0194733	0.0133125	2.72286	0.170426	28	55	47	253	51	56	98	87	0.00453736	0.0120721	0.00564407	0.0377433	0.00797179	0.0084045	0.0104539	0.0196732	0.00453736	0.00564407	0.00797179	0.0104539	0.0120721	0.0377433	0.0084045	0.0196732
K07463	archaea-specific RecJ-like exonuclease	0.00673192	0.0197163	0.0132241	2.92877	0.0512176	16	63	10	168	47	75	148	127	0.00259278	0.013828	0.00120087	0.0250627	0.00734655	0.011256	0.0157875	0.0287183	0.00259278	0.00120087	0.00734655	0.0157875	0.013828	0.0250627	0.011256	0.0287183
K04763	integrase/recombinase XerD	0.0176164	0.00876063	0.0131885	0.497301	0.321465	109	13	282	45	100	114	31	37	0.0176633	0.00285341	0.0338644	0.00671323	0.015631	0.0171092	0.00330684	0.00836674	0.0176633	0.0338644	0.015631	0.00330684	0.00285341	0.00671323	0.0171092	0.00836674
K03625	N utilization substance protein B	0.0170486	0.00925526	0.013152	0.542874	0.460918	238	14	91	85	78	95	61	31	0.0385676	0.0030729	0.0109279	0.0126805	0.0121921	0.0142576	0.00650701	0.00700997	0.0385676	0.0109279	0.0121921	0.00650701	0.0030729	0.0126805	0.0142576	0.00700997
K03236	translation initiation factor eIF-1A	0.00443582	0.0218046	0.0131202	4.91558	0.0565533	14	37	4	223	27	111	101	129	0.00226868	0.00812123	0.000480346	0.0332678	0.00422036	0.0166589	0.0107739	0.0291705	0.00226868	0.000480346	0.00422036	0.0107739	0.00812123	0.0332678	0.0166589	0.0291705
K09482	glutamyl-tRNA(Gln) amidotransferase subunit D [EC:6.3.5.7]	0.00734486	0.018646	0.0129954	2.53864	0.0396753	30	49	39	163	45	90	120	115	0.00486146	0.0107551	0.00468337	0.0243168	0.00703393	0.0135072	0.0128007	0.0260047	0.00486146	0.00468337	0.00703393	0.0128007	0.0107551	0.0243168	0.0135072	0.0260047
K04796	small nuclear ribonucleoprotein	0.0046846	0.0212866	0.0129856	4.54395	0.309858	28	22	10	388	47	41	53	72	0.00453736	0.00482884	0.00120087	0.057883	0.00734655	0.00615329	0.00565363	0.0162812	0.00453736	0.00120087	0.00734655	0.00565363	0.00482884	0.057883	0.00615329	0.0162812
K07068		0.00371163	0.0222535	0.0129826	5.99561	0.20981	9	42	26	379	22	54	64	67	0.00145844	0.00921869	0.00312225	0.0565403	0.00343881	0.00810434	0.00682702	0.0151506	0.00145844	0.00312225	0.00343881	0.00682702	0.00921869	0.0565403	0.00810434	0.0151506
K00941	hydroxymethylpyrimidine/phosphomethylpyrimidine kinase [EC:2.7.1.49 2.7.4.7]	0.0155917	0.0102667	0.0129292	0.658471	0.237688	45	21	210	72	133	93	85	52	0.00729218	0.00460935	0.0252182	0.0107412	0.0207892	0.0139575	0.00906714	0.0117587	0.00729218	0.0252182	0.0207892	0.00906714	0.00460935	0.0107412	0.0139575	0.0117587
K01749	hydroxymethylbilane synthase [EC:2.5.1.61]	0.013185	0.0126681	0.0129266	0.960795	0.933815	28	14	198	81	116	92	59	96	0.00453736	0.0030729	0.0237771	0.0120838	0.0181319	0.0138074	0.00629366	0.0217083	0.00453736	0.0237771	0.0181319	0.00629366	0.0030729	0.0120838	0.0138074	0.0217083
K03613	electron transport complex protein RnfE	0.0154827	0.0102854	0.012884	0.664313	0.256269	63	72	128	60	122	67	162	28	0.0102091	0.0158035	0.0153711	0.00895098	0.0190698	0.0100554	0.0172809	0.00633159	0.0102091	0.0153711	0.0190698	0.0172809	0.0158035	0.00895098	0.0100554	0.00633159
K02109	F-type H+-transporting ATPase subunit b [EC:3.6.3.14]	0.0131866	0.0125676	0.0128771	0.953057	0.879937	69	23	151	150	53	104	142	32	0.0111814	0.00504833	0.0181331	0.0223774	0.00828441	0.0156084	0.0151475	0.0072361	0.0111814	0.0181331	0.00828441	0.0151475	0.00504833	0.0223774	0.0156084	0.0072361
K07574	putative RNA-binding protein containing KH domain	0.00703453	0.0187121	0.0128733	2.66004	0.0260279	24	55	28	156	49	102	124	107	0.00388917	0.0120721	0.00336242	0.0232725	0.00765917	0.0153082	0.0132274	0.0241957	0.00388917	0.00336242	0.00765917	0.0132274	0.0120721	0.0232725	0.0153082	0.0241957
K01754	threonine dehydratase [EC:4.3.1.19]	0.0220162	0.00371126	0.0128637	0.16857	0.24191	89	16	483	19	83	28	25	19	0.0144223	0.00351188	0.0580018	0.00283448	0.0129737	0.00420225	0.00266681	0.00429644	0.0144223	0.0580018	0.0129737	0.00266681	0.00351188	0.00283448	0.00420225	0.00429644
K04656	hydrogenase maturation protein HypF	0.00726449	0.0184288	0.0128466	2.53683	0.0255374	19	81	41	101	61	90	108	121	0.00307892	0.0177789	0.00492355	0.0150675	0.00953489	0.0135072	0.0115206	0.0273615	0.00307892	0.00492355	0.00953489	0.0115206	0.0177789	0.0150675	0.0135072	0.0273615
K10843	DNA excision repair protein ERCC-3 [EC:3.6.4.12]	0.0115071	0.0141688	0.012838	1.23131	0.670069	1	11	6	3	282	232	10	84	0.000162049	0.00241442	0.000720519	0.000447549	0.0440793	0.0348186	0.00106672	0.0189948	0.000162049	0.000720519	0.0440793	0.00106672	0.00241442	0.000447549	0.0348186	0.0189948
K02428	nucleoside-triphosphate pyrophosphatase [EC:3.6.1.19]	0.0135641	0.0121004	0.0128323	0.892092	0.892155	182	10	10	143	133	113	26	35	0.0294928	0.00219493	0.00120087	0.0213332	0.0207892	0.0169591	0.00277348	0.00791449	0.0294928	0.00120087	0.0207892	0.00277348	0.00219493	0.0213332	0.0169591	0.00791449
K11072	spermidine/putrescine transport system ATP-binding protein [EC:3.6.3.31]	0.0157672	0.00986008	0.0128136	0.625354	0.618838	58	63	354	31	40	63	46	51	0.00939882	0.013828	0.0425106	0.00462467	0.00625238	0.00945506	0.00490692	0.0115325	0.00939882	0.0425106	0.00625238	0.00490692	0.013828	0.00462467	0.00945506	0.0115325
K03770	peptidyl-prolyl cis-trans isomerase D [EC:5.2.1.8]	0.0125528	0.0129986	0.0127757	1.03552	0.940487	56	6	5	47	245	190	21	67	0.00907472	0.00131696	0.000600433	0.0070116	0.0382959	0.0285153	0.00224012	0.0151506	0.00907472	0.000600433	0.0382959	0.00224012	0.00131696	0.0070116	0.0285153	0.0151506
K06409	stage V sporulation protein B	0.0238854	0.00164225	0.0127638	0.0687554	0.303562	74	5	648	15	36	11	1	7	0.0119916	0.00109746	0.0778161	0.00223774	0.00562715	0.00165088	0.000106672	0.0015829	0.0119916	0.0778161	0.00562715	0.000106672	0.00109746	0.00223774	0.00165088	0.0015829
K01187	alpha-glucosidase [EC:3.2.1.20]	0.0208292	0.00466254	0.0127459	0.223846	0.304189	36	23	471	13	97	31	54	31	0.00583375	0.00504833	0.0565607	0.00193938	0.015162	0.00465249	0.0057603	0.00700997	0.00583375	0.0565607	0.015162	0.0057603	0.00504833	0.00193938	0.00465249	0.00700997
K10907	aminotransferase [EC:2.6.1.-]	0.0160898	0.0093636	0.0127267	0.581957	0.525063	30	9	276	5	157	135	17	64	0.00486146	0.00197543	0.0331439	0.000745915	0.0245406	0.0202608	0.00181343	0.0144722	0.00486146	0.0331439	0.0245406	0.00181343	0.00197543	0.000745915	0.0202608	0.0144722
K07192	flotillin	0.0137098	0.011634	0.0126719	0.848589	0.774607	20	13	84	4	241	156	36	87	0.00324097	0.00285341	0.0100873	0.000596732	0.0376706	0.0234125	0.0038402	0.0196732	0.00324097	0.0100873	0.0376706	0.0038402	0.00285341	0.000596732	0.0234125	0.0196732
K07118		0.016404	0.00880858	0.0126063	0.536978	0.470927	102	102	301	10	63	41	29	23	0.016529	0.0223883	0.036146	0.00149183	0.0098475	0.00615329	0.0030935	0.00520095	0.016529	0.036146	0.0098475	0.0030935	0.0223883	0.00149183	0.00615329	0.00520095
K09811	cell division transport system permease protein	0.0153175	0.00985877	0.0125881	0.643629	0.309186	77	21	164	46	165	114	31	48	0.0124777	0.00460935	0.0196942	0.00686241	0.0257911	0.0171092	0.00330684	0.0108542	0.0124777	0.0196942	0.0257911	0.00330684	0.00460935	0.00686241	0.0171092	0.0108542
K03424	TatD DNase family protein [EC:3.1.21.-]	0.00994888	0.0150612	0.0125051	1.51386	0.186272	34	32	50	69	155	167	38	79	0.00550965	0.00702377	0.00600433	0.0102936	0.024228	0.0250634	0.00405355	0.0178641	0.00550965	0.00600433	0.024228	0.00405355	0.00702377	0.0102936	0.0250634	0.0178641
K03075	preprotein translocase subunit SecG	0.01494	0.00999353	0.0124668	0.668911	0.631842	228	30	30	119	84	62	57	28	0.0369471	0.00658478	0.0036026	0.0177528	0.01313	0.00930498	0.00608032	0.00633159	0.0369471	0.0036026	0.01313	0.00608032	0.00658478	0.0177528	0.00930498	0.00633159
K02995	small subunit ribosomal protein S8e	0.00477818	0.0200668	0.0124225	4.19968	0.151355	33	32	16	268	28	80	70	94	0.0053476	0.00702377	0.00192138	0.039981	0.00437667	0.0120064	0.00746706	0.0212561	0.0053476	0.00192138	0.00437667	0.00746706	0.00702377	0.039981	0.0120064	0.0212561
K02889	large subunit ribosomal protein L21e	0.00574279	0.0190428	0.0123928	3.31595	0.10494	8	41	19	206	49	62	110	120	0.00129639	0.0089992	0.00228164	0.0307317	0.00765917	0.00930498	0.0117339	0.0271354	0.00129639	0.00228164	0.00765917	0.0117339	0.0089992	0.0307317	0.00930498	0.0271354
K01995	branched-chain amino acid transport system ATP-binding protein	0.0142486	0.0105223	0.0123854	0.738478	0.576703	92	83	227	40	58	53	54	44	0.0149085	0.0182179	0.0272596	0.00596732	0.00906596	0.00795426	0.0057603	0.00994964	0.0149085	0.0272596	0.00906596	0.0057603	0.0182179	0.00596732	0.00795426	0.00994964
K10536	agmatine deiminase [EC:3.5.3.12]	0.0162956	0.00841432	0.012355	0.516355	0.501792	17	40	313	9	148	86	16	47	0.00275483	0.00877971	0.0375871	0.00134265	0.0231338	0.0129069	0.00170676	0.010628	0.00275483	0.0375871	0.0231338	0.00170676	0.00877971	0.00134265	0.0129069	0.010628
K00382	dihydrolipoamide dehydrogenase [EC:1.8.1.4]	0.0106607	0.014049	0.0123549	1.31783	0.459892	91	28	53	97	62	109	111	85	0.0147464	0.0061458	0.00636459	0.0144707	0.00969119	0.0163588	0.0118406	0.0192209	0.0147464	0.00636459	0.00969119	0.0118406	0.0061458	0.0144707	0.0163588	0.0192209
K00579	tetrahydromethanopterin S-methyltransferase subunit C [EC:2.1.1.86]	0.00710973	0.017547	0.0123284	2.46803	0.00981421	6	37	16	64	44	139	175	140	0.000972291	0.00812123	0.00192138	0.00954771	0.00687762	0.0208612	0.0186676	0.0316579	0.000972291	0.00192138	0.00687762	0.0186676	0.00812123	0.00954771	0.0208612	0.0316579
K00974	tRNA nucleotidyltransferase (CCA-adding enzyme) [EC:2.7.7.72 3.1.3.- 3.1.4.-]	0.0177435	0.00690008	0.0123218	0.388879	0.331996	23	7	319	7	179	120	9	31	0.00372712	0.00153645	0.0383076	0.00104428	0.0279794	0.0180096	0.00096005	0.00700997	0.00372712	0.0383076	0.0279794	0.00096005	0.00153645	0.00104428	0.0180096	0.00700997
K14101	energy-converting hydrogenase A subunit J	0.00675057	0.0178656	0.0123081	2.64653	0.0629206	11	47	14	151	53	72	143	123	0.00178253	0.0103162	0.00168121	0.0225266	0.00828441	0.0108058	0.0152541	0.0278138	0.00178253	0.00168121	0.00828441	0.0152541	0.0103162	0.0225266	0.0108058	0.0278138
K00243	hypothetical protein	0.0138835	0.0107315	0.0123075	0.772964	0.535017	72	13	156	64	141	116	29	58	0.0116675	0.00285341	0.0187335	0.00954771	0.0220397	0.0174093	0.0030935	0.0131154	0.0116675	0.0187335	0.0220397	0.0030935	0.00285341	0.00954771	0.0174093	0.0131154
K07027		0.0129427	0.0116704	0.0123066	0.901697	0.795423	93	10	53	73	162	144	47	53	0.0150705	0.00219493	0.00636459	0.0108904	0.0253222	0.0216116	0.0050136	0.0119848	0.0150705	0.00636459	0.0253222	0.0050136	0.00219493	0.0108904	0.0216116	0.0119848
K04517	prephenate dehydrogenase [EC:1.3.1.12]	0.0149812	0.00962844	0.0123048	0.642703	0.479785	11	7	198	10	183	137	54	66	0.00178253	0.00153645	0.0237771	0.00149183	0.0286047	0.020561	0.0057603	0.0149245	0.00178253	0.0237771	0.0286047	0.0057603	0.00153645	0.00149183	0.020561	0.0149245
K03564	peroxiredoxin Q/BCP [EC:1.11.1.15]	0.0160973	0.00846974	0.0122835	0.52616	0.145951	79	28	247	78	42	50	144	38	0.0128018	0.0061458	0.0296614	0.0116363	0.006565	0.00750401	0.0153608	0.00859287	0.0128018	0.0296614	0.006565	0.0153608	0.0061458	0.0116363	0.00750401	0.00859287
K01623	fructose-bisphosphate aldolase, class I [EC:4.1.2.13]	0.00665149	0.0178611	0.0122563	2.68528	0.0267708	30	72	39	151	45	76	94	96	0.00486146	0.0158035	0.00468337	0.0225266	0.00703393	0.0114061	0.0100272	0.0217083	0.00486146	0.00468337	0.00703393	0.0100272	0.0158035	0.0225266	0.0114061	0.0217083
K07033		0.0125626	0.011918	0.0122403	0.948686	0.889594	42	36	209	82	58	75	87	72	0.00680604	0.00790174	0.0250981	0.012233	0.00906596	0.011256	0.00928049	0.0162812	0.00680604	0.0250981	0.00906596	0.00928049	0.00790174	0.012233	0.011256	0.0162812
K03470	ribonuclease HII [EC:3.1.26.4]	0.0154131	0.00906281	0.012238	0.587993	0.254302	77	30	180	22	134	108	62	45	0.0124777	0.00658478	0.0216156	0.00328202	0.0209455	0.0162087	0.00661368	0.0101758	0.0124777	0.0216156	0.0209455	0.00661368	0.00658478	0.00328202	0.0162087	0.0101758
K00641	homoserine O-acetyltransferase [EC:2.3.1.31]	0.0105226	0.0139317	0.0122271	1.32398	0.518146	3	18	9	16	234	198	37	87	0.000486146	0.00395087	0.00108078	0.00238693	0.0365764	0.0297159	0.00394687	0.0196732	0.000486146	0.00108078	0.0365764	0.00394687	0.00395087	0.00238693	0.0297159	0.0196732
K04654	hydrogenase expression/formation protein HypD	0.00666673	0.0177312	0.0121989	2.65965	0.0161987	15	52	35	129	49	89	116	119	0.00243073	0.0114136	0.00420303	0.0192446	0.00765917	0.0133571	0.012374	0.0269093	0.00243073	0.00420303	0.00765917	0.012374	0.0114136	0.0192446	0.0133571	0.0269093
K14260	alanine-synthesizing transaminase [EC:2.6.1.66 2.6.1.2]	0.0184292	0.00594371	0.0121865	0.322515	0.33999	66	44	399	23	83	26	20	30	0.0106952	0.00965768	0.0479145	0.00343121	0.0129737	0.00390209	0.00213344	0.00678385	0.0106952	0.0479145	0.0129737	0.00213344	0.00965768	0.00343121	0.00390209	0.00678385
K01736	chorismate synthase [EC:4.2.3.5]	0.0142928	0.0100202	0.0121565	0.701068	0.510377	62	29	216	39	98	100	55	57	0.010047	0.00636529	0.0259387	0.00581813	0.0153183	0.015008	0.00586697	0.0128893	0.010047	0.0259387	0.0153183	0.00586697	0.00636529	0.00581813	0.015008	0.0128893
K03694	ATP-dependent Clp protease ATP-binding subunit ClpA	0.0125959	0.0116958	0.0121459	0.928534	0.894128	120	44	74	70	8	113	195	43	0.0194458	0.00965768	0.0088864	0.0104428	0.00125048	0.0169591	0.0208011	0.00972351	0.0194458	0.0088864	0.00125048	0.0208011	0.00965768	0.0104428	0.0169591	0.00972351
K01493	dCMP deaminase [EC:3.5.4.12]	0.0155737	0.00869819	0.0121359	0.558518	0.156253	67	17	185	53	146	91	60	42	0.0108573	0.00373138	0.022216	0.0079067	0.0228212	0.0136573	0.00640033	0.00949738	0.0108573	0.022216	0.0228212	0.00640033	0.00373138	0.0079067	0.0136573	0.00949738
K02860	16S rRNA processing protein RimM	0.0130205	0.0110772	0.0120489	0.850751	0.763279	134	12	134	160	77	87	21	21	0.0217145	0.00263391	0.0160916	0.0238693	0.0120358	0.013057	0.00224012	0.00474869	0.0217145	0.0160916	0.0120358	0.00224012	0.00263391	0.0238693	0.013057	0.00474869
K14120	energy-converting hydrogenase B subunit K	0.00655707	0.0175128	0.0120349	2.67082	0.0465673	6	36	13	77	54	98	143	159	0.000972291	0.00790174	0.00156112	0.0114871	0.00844072	0.0147079	0.0152541	0.0359544	0.000972291	0.00156112	0.00844072	0.0152541	0.00790174	0.0114871	0.0147079	0.0359544
K10725	archaeal cell division control protein 6	0.00602273	0.0180457	0.0120342	2.99628	0.0206972	17	91	18	122	36	91	127	90	0.00275483	0.0199738	0.00216156	0.0182003	0.00562715	0.0136573	0.0135474	0.0203515	0.00275483	0.00216156	0.00562715	0.0135474	0.0199738	0.0182003	0.0136573	0.0203515
K03058	DNA-directed RNA polymerase subunit N [EC:2.7.7.6]	0.00425707	0.0197582	0.0120076	4.64127	0.334746	37	25	17	386	35	28	33	52	0.0059958	0.00548732	0.00204147	0.0575846	0.00547084	0.00420225	0.00352018	0.0117587	0.0059958	0.00204147	0.00547084	0.00352018	0.00548732	0.0575846	0.00420225	0.0117587
K00963	UTP--glucose-1-phosphate uridylyltransferase [EC:2.7.7.9]	0.0101137	0.0138031	0.0119584	1.36479	0.106679	27	38	96	118	82	79	110	77	0.00437531	0.00834072	0.0115283	0.0176036	0.0128174	0.0118563	0.0117339	0.0174119	0.00437531	0.0115283	0.0128174	0.0117339	0.00834072	0.0176036	0.0118563	0.0174119
K02203	phosphoserine / homoserine phosphotransferase [EC:3.1.3.3 2.7.1.39]	0.0135405	0.0103434	0.0119419	0.763887	0.670546	33	16	201	19	149	146	13	58	0.0053476	0.00351188	0.0241374	0.00283448	0.0232901	0.0219117	0.00138674	0.0131154	0.0053476	0.0241374	0.0232901	0.00138674	0.00351188	0.00283448	0.0219117	0.0131154
K02875	large subunit ribosomal protein L14e	0.0047522	0.0191213	0.0119368	4.02368	0.210121	28	42	20	292	39	57	56	67	0.00453736	0.00921869	0.00240173	0.0435614	0.00609607	0.00855458	0.00597365	0.0151506	0.00453736	0.00240173	0.00609607	0.00597365	0.00921869	0.0435614	0.00855458	0.0151506
K01256	aminopeptidase N [EC:3.4.11.2]	0.0138271	0.0100427	0.0119349	0.726305	0.694064	200	20	39	123	79	83	55	22	0.0324097	0.00438985	0.00468337	0.0183495	0.0123485	0.0124567	0.00586697	0.00497482	0.0324097	0.00468337	0.0123485	0.00586697	0.00438985	0.0183495	0.0124567	0.00497482
K01609	indole-3-glycerol phosphate synthase [EC:4.1.1.48]	0.0119681	0.0118939	0.011931	0.993799	0.986537	71	37	197	93	39	71	62	66	0.0115054	0.00812123	0.023657	0.013874	0.00609607	0.0106557	0.00661368	0.0149245	0.0115054	0.023657	0.00609607	0.00661368	0.00812123	0.013874	0.0106557	0.0149245
K03783	purine-nucleoside phosphorylase [EC:2.4.2.1]	0.0150723	0.00868828	0.0118803	0.57644	0.273051	77	25	210	47	49	85	140	42	0.0124777	0.00548732	0.0252182	0.0070116	0.00765917	0.0127568	0.0149341	0.00949738	0.0124777	0.0252182	0.00765917	0.0149341	0.00548732	0.0070116	0.0127568	0.00949738
K01814	phosphoribosylformimino-5-aminoimidazole carboxamide ribotide isomerase [EC:5.3.1.16]	0.0125683	0.0111748	0.0118716	0.889126	0.740868	41	18	152	69	133	108	43	63	0.00664399	0.00395087	0.0182531	0.0102936	0.0207892	0.0162087	0.00458691	0.0142461	0.00664399	0.0182531	0.0207892	0.00458691	0.00395087	0.0102936	0.0162087	0.0142461
K14115	energy-converting hydrogenase B subunit F	0.00548485	0.0182421	0.0118635	3.32591	0.0127291	8	81	12	99	43	84	117	123	0.00129639	0.0177789	0.00144104	0.0147691	0.00672131	0.0126067	0.0124807	0.0278138	0.00129639	0.00144104	0.00672131	0.0124807	0.0177789	0.0147691	0.0126067	0.0278138
K01552		0.0215088	0.00220524	0.011857	0.102527	0.251977	35	6	513	18	105	8	22	16	0.0056717	0.00131696	0.0616044	0.00268529	0.0164125	0.00120064	0.00234679	0.00361805	0.0056717	0.0616044	0.0164125	0.00234679	0.00131696	0.00268529	0.00120064	0.00361805
K03621	glycerol-3-phosphate acyltransferase PlsX [EC:2.3.1.15]	0.0148619	0.00876007	0.011811	0.589429	0.52908	28	11	241	9	160	109	9	66	0.00453736	0.00241442	0.0289408	0.00134265	0.0250095	0.0163588	0.00096005	0.0149245	0.00453736	0.0289408	0.0250095	0.00096005	0.00241442	0.00134265	0.0163588	0.0149245
K13542	uroporphyrinogen III methyltransferase / synthase [EC:2.1.1.107 4.2.1.75]	0.0180534	0.00555477	0.0118041	0.307686	0.269971	31	3	319	8	180	89	7	31	0.00502351	0.000658478	0.0383076	0.00119346	0.0281357	0.0133571	0.000746706	0.00700997	0.00502351	0.0383076	0.0281357	0.000746706	0.000658478	0.00119346	0.0133571	0.00700997
K01091	phosphoglycolate phosphatase [EC:3.1.3.18]	0.0167663	0.00683299	0.0117997	0.407542	0.233151	76	6	299	57	111	76	14	27	0.0123157	0.00131696	0.0359059	0.00850343	0.0173504	0.0114061	0.00149341	0.00610546	0.0123157	0.0359059	0.0173504	0.00149341	0.00131696	0.00850343	0.0114061	0.00610546
K01193	beta-fructofuranosidase [EC:3.2.1.26]	0.0162679	0.00706339	0.0116656	0.434193	0.425318	30	17	319	6	106	61	50	64	0.00486146	0.00373138	0.0383076	0.000895098	0.0165688	0.0091549	0.00533361	0.0144722	0.00486146	0.0383076	0.0165688	0.00533361	0.00373138	0.000895098	0.0091549	0.0144722
K13953	alcohol dehydrogenase, propanol-preferring [EC:1.1.1.1]	0.00560864	0.0176571	0.0116329	3.14819	0.185203	2	8	4	0	21	144	172	209	0.000324097	0.00175594	0.000480346	0	0.0032825	0.0216116	0.0183476	0.0472608	0.000324097	0.000480346	0.0032825	0.0183476	0.00175594	0	0.0216116	0.0472608
K03072	preprotein translocase subunit SecD	0.0105188	0.0126705	0.0115946	1.20456	0.586143	43	52	143	75	54	53	89	89	0.00696809	0.0114136	0.0171724	0.0111887	0.00844072	0.00795426	0.00949383	0.0201254	0.00696809	0.0171724	0.00844072	0.00949383	0.0114136	0.0111887	0.00795426	0.0201254
K08218	MFS transporter, PAT family, beta-lactamase induction signal transducer AmpG	0.0116993	0.0114816	0.0115904	0.981394	0.982077	177	23	39	136	17	95	101	28	0.0286826	0.00504833	0.00468337	0.0202889	0.00265726	0.0142576	0.0107739	0.00633159	0.0286826	0.00468337	0.00265726	0.0107739	0.00504833	0.0202889	0.0142576	0.00633159
K06148	ATP-binding cassette, subfamily C, bacterial	0.0201529	0.00302209	0.0115875	0.149958	0.314033	72	13	514	18	38	12	12	21	0.0116675	0.00285341	0.0617245	0.00268529	0.00593976	0.00180096	0.00128007	0.00474869	0.0116675	0.0617245	0.00593976	0.00128007	0.00285341	0.00268529	0.00180096	0.00474869
K06920	queuosine biosynthesis protein QueC	0.00982668	0.0133421	0.0115844	1.35774	0.416829	63	19	38	108	101	118	82	68	0.0102091	0.00417036	0.00456329	0.0161118	0.0157873	0.0177095	0.00874712	0.0153767	0.0102091	0.00456329	0.0157873	0.00874712	0.00417036	0.0161118	0.0177095	0.0153767
K07011		0.0138738	0.0092137	0.0115437	0.664108	0.396818	87	9	275	131	29	60	36	28	0.0140982	0.00197543	0.0330238	0.019543	0.00453298	0.00900482	0.0038402	0.00633159	0.0140982	0.0330238	0.00453298	0.0038402	0.00197543	0.019543	0.00900482	0.00633159
K00578	tetrahydromethanopterin S-methyltransferase subunit B [EC:2.1.1.86]	0.00691781	0.0159889	0.0114534	2.31127	0.0984686	52	95	72	180	33	45	51	42	0.00842652	0.0208518	0.00864623	0.0268529	0.00515822	0.00675361	0.00544028	0.00949738	0.00842652	0.00864623	0.00515822	0.00544028	0.0208518	0.0268529	0.00675361	0.00949738
K06381	stage II sporulation protein D	0.0174048	0.00549461	0.0114497	0.315695	0.308166	29	4	344	10	149	96	3	23	0.00469941	0.000877971	0.0413098	0.00149183	0.0232901	0.0144077	0.000320017	0.00520095	0.00469941	0.0413098	0.0232901	0.000320017	0.000877971	0.00149183	0.0144077	0.00520095
K00187	2-oxoisovalerate ferredoxin oxidoreductase, beta subunit [EC:1.2.7.7]	0.00561024	0.0172855	0.0114479	3.08106	0.000421323	16	68	14	84	20	109	141	112	0.00259278	0.0149255	0.00168121	0.0125314	0.00312619	0.0163588	0.0150408	0.0253264	0.00259278	0.00168121	0.00312619	0.0150408	0.0149255	0.0125314	0.0163588	0.0253264
K02283	pilus assembly protein CpaF	0.0131709	0.00959424	0.0113826	0.728445	0.727931	43	32	269	9	51	96	51	69	0.00696809	0.00702377	0.0323033	0.00134265	0.00797179	0.0144077	0.00544028	0.0156028	0.00696809	0.0323033	0.00797179	0.00544028	0.00702377	0.00134265	0.0144077	0.0156028
K07254	hypothetical protein	0.00542888	0.0173087	0.0113688	3.18826	0.122616	7	32	7	153	56	53	103	139	0.00113434	0.00702377	0.000840606	0.022825	0.00875334	0.00795426	0.0109872	0.0314318	0.00113434	0.000840606	0.00875334	0.0109872	0.00702377	0.022825	0.00795426	0.0314318
K02896	large subunit ribosomal protein L24e	0.00442615	0.0182981	0.0113621	4.13409	0.0532059	22	59	21	199	17	71	84	88	0.00356507	0.0129501	0.00252182	0.0296874	0.00265726	0.0106557	0.00896047	0.0198993	0.00356507	0.00252182	0.00265726	0.00896047	0.0129501	0.0296874	0.0106557	0.0198993
K04042	bifunctional UDP-N-acetylglucosamine pyrophosphorylase / Glucosamine-1-phosphate N-acetyltransferase [EC:2.7.7.23 2.3.1.157]	0.0101265	0.0125734	0.0113499	1.24163	0.222007	73	62	118	137	58	51	51	38	0.0118295	0.0136085	0.0141702	0.0204381	0.00906596	0.00765409	0.00544028	0.00859287	0.0118295	0.0141702	0.00906596	0.00544028	0.0136085	0.0204381	0.00765409	0.00859287
K03540	ribonuclease P protein subunit RPR2 [EC:3.1.26.5]	0.00491306	0.0177522	0.0113326	3.61327	0.169086	28	31	16	228	38	52	68	99	0.00453736	0.00680427	0.00192138	0.0340137	0.00593976	0.00780418	0.00725371	0.0223867	0.00453736	0.00192138	0.00593976	0.00725371	0.00680427	0.0340137	0.00780418	0.0223867
K00957	sulfate adenylyltransferase subunit 2 [EC:2.7.7.4]	0.0135957	0.00906102	0.0113284	0.66646	0.574664	34	23	198	6	151	113	14	59	0.00550965	0.00504833	0.0237771	0.000895098	0.0236027	0.0169591	0.00149341	0.0133416	0.00550965	0.0237771	0.0236027	0.00149341	0.00504833	0.000895098	0.0169591	0.0133416
K01989	putative ABC transport system substrate-binding protein	0.0218511	0.00079858	0.0113248	0.0365464	0.270041	85	5	568	7	34	4	1	2	0.0137741	0.00109746	0.0682091	0.00104428	0.00531453	0.000600321	0.000106672	0.000452256	0.0137741	0.0682091	0.00531453	0.000106672	0.00109746	0.00104428	0.000600321	0.000452256
K03559	biopolymer transport protein ExbD	0.0111091	0.0115372	0.0113231	1.03853	0.929001	31	8	21	24	221	174	22	65	0.00502351	0.00175594	0.00252182	0.00358039	0.0345444	0.026114	0.00234679	0.0146983	0.00502351	0.00252182	0.0345444	0.00234679	0.00175594	0.00358039	0.026114	0.0146983
K01818	L-fucose isomerase [EC:5.3.1.25]	0.0086226	0.01391	0.0112663	1.6132	0.150845	56	90	19	49	47	100	148	60	0.00907472	0.0197543	0.00228164	0.00730996	0.00734655	0.015008	0.0157875	0.0135677	0.00907472	0.00228164	0.00734655	0.0157875	0.0197543	0.00730996	0.015008	0.0135677
K09760	DNA recombination protein RmuC	0.0120706	0.0104529	0.0112617	0.86598	0.710563	89	21	65	67	65	118	149	42	0.0144223	0.00460935	0.00780562	0.00999526	0.0101601	0.0177095	0.0158942	0.00949738	0.0144223	0.00780562	0.0101601	0.0158942	0.00460935	0.00999526	0.0177095	0.00949738
K10243	cellobiose transport system ATP-binding protein	0.0105948	0.0119154	0.0112551	1.12465	0.761407	93	63	75	28	70	62	69	90	0.0150705	0.013828	0.00900649	0.00417712	0.0109417	0.00930498	0.00736038	0.0203515	0.0150705	0.00900649	0.0109417	0.00736038	0.013828	0.00417712	0.00930498	0.0203515
K10108	maltose/maltodextrin transport system substrate-binding protein	0.0177843	0.00471522	0.0112498	0.265133	0.38252	42	14	436	12	65	33	17	40	0.00680604	0.0030729	0.0523577	0.0017902	0.0101601	0.00495265	0.00181343	0.00904513	0.00680604	0.0523577	0.0101601	0.00181343	0.0030729	0.0017902	0.00495265	0.00904513
K00788	thiamine-phosphate pyrophosphorylase [EC:2.5.1.3]	0.0177708	0.00469028	0.0112306	0.263931	0.21399	72	7	376	52	66	45	37	12	0.0116675	0.00153645	0.0451525	0.00775751	0.0103164	0.00675361	0.00394687	0.00271354	0.0116675	0.0451525	0.0103164	0.00394687	0.00153645	0.00775751	0.00675361	0.00271354
K01626	3-deoxy-7-phosphoheptulonate synthase [EC:2.5.1.54]	0.0188721	0.00342493	0.0111485	0.181482	0.164522	114	20	344	17	80	15	30	20	0.0184735	0.00438985	0.0413098	0.00253611	0.0125048	0.0022512	0.00320017	0.00452256	0.0184735	0.0413098	0.0125048	0.00320017	0.00438985	0.00253611	0.0022512	0.00452256
K01845	glutamate-1-semialdehyde 2,1-aminomutase [EC:5.4.3.8]	0.0101443	0.0121024	0.0111233	1.19303	0.735587	14	25	78	15	164	140	31	87	0.00226868	0.00548732	0.00936675	0.00223774	0.0256348	0.0210112	0.00330684	0.0196732	0.00226868	0.00936675	0.0256348	0.00330684	0.00548732	0.00223774	0.0210112	0.0196732
K07447	putative holliday junction resolvase [EC:3.1.-.-]	0.014484	0.00775674	0.0111204	0.535539	0.101656	102	30	166	48	78	82	87	22	0.016529	0.00658478	0.0199344	0.00716078	0.0121921	0.0123066	0.00928049	0.00497482	0.016529	0.0199344	0.0121921	0.00928049	0.00658478	0.00716078	0.0123066	0.00497482
K03342	para-aminobenzoate synthetase / 4-amino-4-deoxychorismate lyase [EC:2.6.1.85 4.1.3.38]	0.0122065	0.00994377	0.0110751	0.814627	0.750046	1	8	0	4	297	171	21	52	0.000162049	0.00175594	0	0.000596732	0.0464239	0.0256637	0.00224012	0.0117587	0.000162049	0	0.0464239	0.00224012	0.00175594	0.000596732	0.0256637	0.0117587
K09952	hypothetical protein	0.0115274	0.0106145	0.011071	0.920809	0.930503	94	2	5	180	178	89	23	8	0.0152326	0.000438985	0.000600433	0.0268529	0.0278231	0.0133571	0.00245346	0.00180903	0.0152326	0.000600433	0.0278231	0.00245346	0.000438985	0.0268529	0.0133571	0.00180903
K03724	ATP-dependent helicase Lhr and Lhr-like helicase [EC:3.6.4.-]	0.0117111	0.0103468	0.0110289	0.883507	0.759589	34	31	131	27	86	71	114	88	0.00550965	0.00680427	0.0157313	0.00402794	0.0134426	0.0106557	0.0121606	0.0198993	0.00550965	0.0157313	0.0134426	0.0121606	0.00680427	0.00402794	0.0106557	0.0198993
K06881		0.0135695	0.0084459	0.0110077	0.622417	0.308254	82	6	185	68	101	96	28	35	0.013288	0.00131696	0.022216	0.0101444	0.0157873	0.0144077	0.00298682	0.00791449	0.013288	0.022216	0.0157873	0.00298682	0.00131696	0.0101444	0.0144077	0.00791449
K00595	precorrin-6Y C5,15-methyltransferase / precorrin-8W decarboxylase [EC:2.1.1.132 1.-.-.-]	0.0147421	0.00726125	0.0110017	0.492552	0.376146	47	9	326	75	46	35	47	47	0.00761628	0.00197543	0.0391482	0.0111887	0.00719024	0.00525281	0.0050136	0.010628	0.00761628	0.0391482	0.00719024	0.0050136	0.00197543	0.0111887	0.00525281	0.010628
K03925	MraZ protein	0.0133655	0.00863617	0.0110008	0.646156	0.409757	112	10	114	109	124	62	21	30	0.0181494	0.00219493	0.0136899	0.0162609	0.0193824	0.00930498	0.00224012	0.00678385	0.0181494	0.0136899	0.0193824	0.00224012	0.00219493	0.0162609	0.00930498	0.00678385
K00075	UDP-N-acetylmuramate dehydrogenase [EC:1.1.1.158]	0.0147711	0.00722531	0.0109982	0.489151	0.184358	74	14	177	22	138	99	40	34	0.0119916	0.0030729	0.0212553	0.00328202	0.0215707	0.0148579	0.00426689	0.00768836	0.0119916	0.0212553	0.0215707	0.00426689	0.0030729	0.00328202	0.0148579	0.00768836
K03243	translation initiation factor eIF-5B	0.00487758	0.0170621	0.0109698	3.49806	0.00992464	10	36	8	112	23	119	125	114	0.00162049	0.00790174	0.000960692	0.0167085	0.00359512	0.0178596	0.013334	0.0257786	0.00162049	0.000960692	0.00359512	0.013334	0.00790174	0.0167085	0.0178596	0.0257786
K03439	tRNA (guanine-N7-)-methyltransferase [EC:2.1.1.33]	0.0122334	0.00969303	0.0109632	0.792339	0.622368	104	13	43	70	149	114	34	37	0.016853	0.00285341	0.00516372	0.0104428	0.0232901	0.0171092	0.00362686	0.00836674	0.016853	0.00516372	0.0232901	0.00362686	0.00285341	0.0104428	0.0171092	0.00836674
K02775	PTS system, galactitol-specific IIC component	0.0101774	0.0117349	0.0109562	1.15303	0.811815	86	45	20	120	44	90	164	25	0.0139362	0.00987717	0.00240173	0.017902	0.00687762	0.0135072	0.0174942	0.00565321	0.0139362	0.00240173	0.00687762	0.0174942	0.00987717	0.017902	0.0135072	0.00565321
K11753	riboflavin kinase / FMN adenylyltransferase [EC:2.7.1.26 2.7.7.2]	0.0134825	0.00838061	0.0109315	0.621594	0.399219	64	6	178	38	131	106	16	47	0.0103711	0.00131696	0.0213754	0.00566895	0.0204766	0.0159085	0.00170676	0.010628	0.0103711	0.0213754	0.0204766	0.00170676	0.00131696	0.00566895	0.0159085	0.010628
K07473	DNA-damage-inducible protein J	0.0186479	0.00319632	0.0109221	0.171404	0.188288	158	14	378	50	23	12	0	2	0.0256037	0.0030729	0.0453927	0.00745915	0.00359512	0.00180096	0	0.000452256	0.0256037	0.0453927	0.00359512	0	0.0030729	0.00745915	0.00180096	0.000452256
K07588	LAO/AO transport system kinase [EC:2.7.-.-]	0.010378	0.0114346	0.0109063	1.10181	0.856249	115	50	23	97	27	87	149	32	0.0186356	0.0109746	0.00276199	0.0144707	0.00422036	0.013057	0.0158942	0.0072361	0.0186356	0.00276199	0.00422036	0.0158942	0.0109746	0.0144707	0.013057	0.0072361
K02883	large subunit ribosomal protein L18e	0.00531052	0.0164925	0.0109015	3.10563	0.0906904	31	50	16	179	28	74	93	76	0.00502351	0.0109746	0.00192138	0.0267037	0.00437667	0.0111059	0.00992052	0.0171857	0.00502351	0.00192138	0.00437667	0.00992052	0.0109746	0.0267037	0.0111059	0.0171857
K08963	methylthioribose-1-phosphate isomerase [EC:5.3.1.23]	0.00702374	0.0147271	0.0108754	2.09676	0.0130129	29	51	75	116	32	64	88	92	0.00469941	0.0111941	0.00900649	0.0173052	0.00500191	0.00960514	0.00938716	0.0208038	0.00469941	0.00900649	0.00500191	0.00938716	0.0111941	0.0173052	0.00960514	0.0208038
K01629	rhamnulose-1-phosphate aldolase [EC:4.1.2.19]	0.0100397	0.0116537	0.0108467	1.16076	0.833656	30	92	62	30	26	95	223	34	0.00486146	0.0201933	0.00744536	0.00447549	0.00406405	0.0142576	0.0237879	0.00768836	0.00486146	0.00744536	0.00406405	0.0237879	0.0201933	0.00447549	0.0142576	0.00768836
K14105	energy-converting hydrogenase A subunit N	0.00538583	0.0162891	0.0108375	3.02444	0.0579617	20	32	6	144	34	86	115	105	0.00324097	0.00702377	0.000720519	0.0214823	0.00531453	0.0129069	0.0122673	0.0237435	0.00324097	0.000720519	0.00531453	0.0122673	0.00702377	0.0214823	0.0129069	0.0237435
K06961	ribosomal RNA assembly protein	0.00462281	0.0169796	0.0108012	3.673	0.26428	18	25	9	262	47	32	67	82	0.00291687	0.00548732	0.00108078	0.0390859	0.00734655	0.00480257	0.00714704	0.0185425	0.00291687	0.00108078	0.00734655	0.00714704	0.00548732	0.0390859	0.00480257	0.0185425
K00981	phosphatidate cytidylyltransferase [EC:2.7.7.41]	0.0135288	0.00797373	0.0107512	0.589391	0.27563	104	11	141	44	113	109	25	29	0.016853	0.00241442	0.0169322	0.00656405	0.017663	0.0163588	0.00266681	0.00655772	0.016853	0.0169322	0.017663	0.00266681	0.00241442	0.00656405	0.0163588	0.00655772
K03500	ribosomal RNA small subunit methyltransferase B [EC:2.1.1.-]	0.0155348	0.00593674	0.0107358	0.382158	0.320728	38	12	275	5	138	89	13	31	0.00615785	0.00263391	0.0330238	0.000745915	0.0215707	0.0133571	0.00138674	0.00700997	0.00615785	0.0330238	0.0215707	0.00138674	0.00263391	0.000745915	0.0133571	0.00700997
K00768	nicotinate-nucleotide--dimethylbenzimidazole phosphoribosyltransferase [EC:2.4.2.21]	0.011528	0.00989366	0.0107108	0.858228	0.562993	115	50	149	102	19	50	62	26	0.0186356	0.0109746	0.0178929	0.0152167	0.00296988	0.00750401	0.00661368	0.00587933	0.0186356	0.0178929	0.00296988	0.00661368	0.0109746	0.0152167	0.00750401	0.00587933
K09726	hypothetical protein	0.00437649	0.0170385	0.0107075	3.89318	0.0464291	11	57	12	158	32	57	87	104	0.00178253	0.0125111	0.00144104	0.0235709	0.00500191	0.00855458	0.00928049	0.0235173	0.00178253	0.00144104	0.00500191	0.00928049	0.0125111	0.0235709	0.00855458	0.0235173
K01961	acetyl-CoA carboxylase, biotin carboxylase subunit [EC:6.4.1.2 6.3.4.14]	0.0155284	0.00586835	0.0106984	0.377911	0.407256	53	42	355	19	54	55	23	14	0.00858857	0.00921869	0.0426307	0.00283448	0.00844072	0.00825442	0.00245346	0.00316579	0.00858857	0.0426307	0.00844072	0.00245346	0.00921869	0.00283448	0.00825442	0.00316579
K01277	dipeptidyl-peptidase III [EC:3.4.14.4]	0.0137975	0.00756834	0.0106829	0.548528	0.679635	290	5	9	118	23	53	33	16	0.0469941	0.00109746	0.00108078	0.0176036	0.00359512	0.00795426	0.00352018	0.00361805	0.0469941	0.00108078	0.00359512	0.00352018	0.00109746	0.0176036	0.00795426	0.00361805
K03671	thioredoxin 1	0.0143631	0.00691863	0.0106409	0.481693	0.314566	51	21	218	15	124	77	34	41	0.00826448	0.00460935	0.0261789	0.00223774	0.0193824	0.0115562	0.00362686	0.00927126	0.00826448	0.0261789	0.0193824	0.00362686	0.00460935	0.00223774	0.0115562	0.00927126
K03584	DNA repair protein RecO (recombination protein O)	0.0142808	0.00699424	0.0106375	0.489764	0.153201	108	9	169	63	110	82	20	19	0.0175012	0.00197543	0.0202946	0.00939852	0.0171941	0.0123066	0.00213344	0.00429644	0.0175012	0.0202946	0.0171941	0.00213344	0.00197543	0.00939852	0.0123066	0.00429644
K02319	DNA polymerase I [EC:2.7.7.7]	0.00478181	0.0164836	0.0106327	3.44714	0.0346168	14	52	6	144	35	77	100	95	0.00226868	0.0114136	0.000720519	0.0214823	0.00547084	0.0115562	0.0106672	0.0214822	0.00226868	0.000720519	0.00547084	0.0106672	0.0114136	0.0214823	0.0115562	0.0214822
K02922	large subunit ribosomal protein L37e	0.00327949	0.0179726	0.010626	5.48029	0.260811	21	25	12	320	27	43	38	54	0.00340302	0.00548732	0.00144104	0.0477385	0.00422036	0.00645345	0.00405355	0.0122109	0.00340302	0.00144104	0.00422036	0.00405355	0.00548732	0.0477385	0.00645345	0.0122109
K11755	phosphoribosyl-ATP pyrophosphohydrolase / phosphoribosyl-AMP cyclohydrolase [EC:3.6.1.31 3.5.4.19]	0.0160394	0.0052116	0.0106255	0.324924	0.24488	106	13	306	41	45	49	30	20	0.0171771	0.00285341	0.0367465	0.0061165	0.00703393	0.00735393	0.00320017	0.00452256	0.0171771	0.0367465	0.00703393	0.00320017	0.00285341	0.0061165	0.00735393	0.00452256
K14226	tRNA His	0.0108129	0.0104037	0.0106083	0.962153	0.872093	72	59	128	57	58	59	67	50	0.0116675	0.0129501	0.0153711	0.00850343	0.00906596	0.00885474	0.00714704	0.0113064	0.0116675	0.0153711	0.00906596	0.00714704	0.0129501	0.00850343	0.00885474	0.0113064
K01595	phosphoenolpyruvate carboxylase [EC:4.1.1.31]	0.0138936	0.00723941	0.0105665	0.52106	0.14805	110	68	147	24	104	38	36	21	0.0178253	0.0149255	0.0176527	0.00358039	0.0162562	0.00570305	0.0038402	0.00474869	0.0178253	0.0176527	0.0162562	0.0038402	0.0149255	0.00358039	0.00570305	0.00474869
K09810	lipoprotein-releasing system ATP-binding protein [EC:3.6.3.-]	0.0110608	0.0100266	0.0105437	0.906502	0.804097	90	22	13	44	147	119	48	48	0.0145844	0.00482884	0.00156112	0.00656405	0.0229775	0.0178596	0.00512027	0.0108542	0.0145844	0.00156112	0.0229775	0.00512027	0.00482884	0.00656405	0.0178596	0.0108542
K01462	peptide deformylase [EC:3.5.1.88]	0.0133442	0.00768919	0.0105167	0.576218	0.288847	76	17	177	35	96	82	45	42	0.0123157	0.00373138	0.0212553	0.0052214	0.0150057	0.0123066	0.00480025	0.00949738	0.0123157	0.0212553	0.0150057	0.00480025	0.00373138	0.0052214	0.0123066	0.00949738
K02517	lipid A biosynthesis lauroyl acyltransferase [EC:2.3.1.-]	0.0124047	0.00857054	0.0104876	0.690914	0.466268	80	5	114	35	136	114	16	48	0.0129639	0.00109746	0.0136899	0.0052214	0.0212581	0.0171092	0.00170676	0.0108542	0.0129639	0.0136899	0.0212581	0.00170676	0.00109746	0.0052214	0.0171092	0.0108542
K01442	choloylglycine hydrolase [EC:3.5.1.24]	0.0127043	0.00816075	0.0104325	0.642362	0.528637	25	13	270	70	59	37	48	61	0.00405121	0.00285341	0.0324234	0.0104428	0.00922227	0.00555297	0.00512027	0.0137938	0.00405121	0.0324234	0.00922227	0.00512027	0.00285341	0.0104428	0.00555297	0.0137938
K06937		0.00448383	0.0163718	0.0104278	3.65129	0.0411194	9	34	4	60	30	107	106	146	0.00145844	0.00746275	0.000480346	0.00895098	0.00468929	0.0160586	0.0113073	0.0330147	0.00145844	0.000480346	0.00468929	0.0113073	0.00746275	0.00895098	0.0160586	0.0330147
K03980	virulence factor	0.00830652	0.0124751	0.0103908	1.50184	0.316157	3	12	12	6	190	202	15	71	0.000486146	0.00263391	0.00144104	0.000895098	0.0296988	0.0303162	0.00160008	0.0160551	0.000486146	0.00144104	0.0296988	0.00160008	0.00263391	0.000895098	0.0303162	0.0160551
K03111	single-strand DNA-binding protein	0.0125926	0.00805606	0.0103243	0.639747	0.382757	59	23	108	39	159	73	28	46	0.00956086	0.00504833	0.0129693	0.00581813	0.0248532	0.0109559	0.00298682	0.0104019	0.00956086	0.0129693	0.0248532	0.00298682	0.00504833	0.00581813	0.0109559	0.0104019
K03719	Lrp/AsnC family transcriptional regulator, leucine-responsive regulatory protein	0.00942192	0.0112173	0.0103196	1.19055	0.759577	76	17	94	170	28	78	91	18	0.0123157	0.00373138	0.0112881	0.0253611	0.00437667	0.0117063	0.00970717	0.00407031	0.0123157	0.0112881	0.00437667	0.00970717	0.00373138	0.0253611	0.0117063	0.00407031
K13788	phosphate acetyltransferase [EC:2.3.1.8]	0.00950088	0.011114	0.0103074	1.16979	0.744997	9	6	36	5	200	177	9	70	0.00145844	0.00131696	0.00432311	0.000745915	0.0312619	0.0265642	0.00096005	0.015829	0.00145844	0.00432311	0.0312619	0.00096005	0.00131696	0.000745915	0.0265642	0.015829
K07216	hemerythrin	0.0196035	0.00094783	0.0102757	0.04835	0.192126	114	3	444	21	41	0	2	0	0.0184735	0.000658478	0.0533184	0.00313284	0.00640869	0	0.000213344	0	0.0184735	0.0533184	0.00640869	0.000213344	0.000658478	0.00313284	0	0
K07139		0.0141464	0.00637745	0.0102619	0.450817	0.203529	75	5	148	10	161	103	14	33	0.0121536	0.00109746	0.0177728	0.00149183	0.0251658	0.0154583	0.00149341	0.00746223	0.0121536	0.0177728	0.0251658	0.00149341	0.00109746	0.00149183	0.0154583	0.00746223
K00325	NAD(P) transhydrogenase subunit beta [EC:1.6.1.2]	0.0149985	0.00550438	0.0102514	0.366996	0.117987	102	50	184	8	106	37	45	19	0.016529	0.0109746	0.0220959	0.00119346	0.0165688	0.00555297	0.00480025	0.00429644	0.016529	0.0220959	0.0165688	0.00480025	0.0109746	0.00119346	0.00555297	0.00429644
K02036	phosphate transport system ATP-binding protein [EC:3.6.3.27]	0.0146437	0.00582592	0.0102348	0.397844	0.28359	87	46	268	27	65	25	20	24	0.0140982	0.0100967	0.0321832	0.00402794	0.0101601	0.00375201	0.00213344	0.00542708	0.0140982	0.0321832	0.0101601	0.00213344	0.0100967	0.00402794	0.00375201	0.00542708
K01997	branched-chain amino acid transport system permease protein	0.0123218	0.00811223	0.010217	0.658364	0.401739	108	51	161	30	51	44	42	45	0.0175012	0.0111941	0.0193339	0.00447549	0.00797179	0.00660353	0.00448023	0.0101758	0.0175012	0.0193339	0.00797179	0.00448023	0.0111941	0.00447549	0.00660353	0.0101758
K01902	succinyl-CoA synthetase alpha subunit [EC:6.2.1.5]	0.0105582	0.00974375	0.010151	0.922861	0.854585	29	36	175	60	62	57	64	60	0.00469941	0.00790174	0.0210151	0.00895098	0.00969119	0.00855458	0.00682702	0.0135677	0.00469941	0.0210151	0.00969119	0.00682702	0.00790174	0.00895098	0.00855458	0.0135677
K03527	4-hydroxy-3-methylbut-2-enyl diphosphate reductase [EC:1.17.1.2]	0.012436	0.00780454	0.0101203	0.627578	0.343598	99	14	123	38	102	91	28	39	0.0160428	0.0030729	0.0147706	0.00566895	0.0159436	0.0136573	0.00298682	0.008819	0.0160428	0.0147706	0.0159436	0.00298682	0.0030729	0.00566895	0.0136573	0.008819
K02523	octaprenyl diphosphate synthase [EC:2.5.1.-]	0.0103362	0.00987233	0.0101043	0.955118	0.953208	117	1	6	102	127	100	17	40	0.0189597	0.000219493	0.000720519	0.0152167	0.0198513	0.015008	0.00181343	0.00904513	0.0189597	0.000720519	0.0198513	0.00181343	0.000219493	0.0152167	0.015008	0.00904513
K05516	curved DNA-binding protein	0.0086848	0.0114953	0.01009	1.32361	0.707698	68	24	28	157	19	67	163	32	0.0110193	0.00526783	0.00336242	0.0234217	0.00296988	0.0100554	0.0173876	0.0072361	0.0110193	0.00336242	0.00296988	0.0173876	0.00526783	0.0234217	0.0100554	0.0072361
K00196	carbon-monoxide dehydrogenase iron sulfur subunit	0.0062287	0.0138049	0.0100168	2.21634	0.0167395	8	37	8	73	46	71	145	113	0.00129639	0.00812123	0.000960692	0.0108904	0.00719024	0.0106557	0.0154675	0.0255525	0.00129639	0.000960692	0.00719024	0.0154675	0.00812123	0.0108904	0.0106557	0.0255525
K07580	hypothetical protein	0.00387678	0.0161389	0.0100078	4.16296	0.115762	25	45	14	200	25	48	55	78	0.00405121	0.00987717	0.00168121	0.0298366	0.00390774	0.00720385	0.00586697	0.017638	0.00405121	0.00168121	0.00390774	0.00586697	0.00987717	0.0298366	0.00720385	0.017638
K09123	hypothetical protein	0.00496224	0.0150464	0.0100043	3.03218	0.0173651	17	61	16	117	22	81	110	76	0.00275483	0.0133891	0.00192138	0.0174544	0.00343881	0.0121565	0.0117339	0.0171857	0.00275483	0.00192138	0.00343881	0.0117339	0.0133891	0.0174544	0.0121565	0.0171857
K00926	carbamate kinase [EC:2.7.2.2]	0.01378	0.00617231	0.00997613	0.44792	0.526657	24	54	356	25	29	20	37	27	0.00388917	0.0118526	0.0427508	0.00372957	0.00453298	0.00300161	0.00394687	0.00610546	0.00388917	0.0427508	0.00453298	0.00394687	0.0118526	0.00372957	0.00300161	0.00610546
K00748	lipid-A-disaccharide synthase [EC:2.4.1.182]	0.00939258	0.0105394	0.009966	1.1221	0.789428	81	12	61	71	87	131	33	41	0.0131259	0.00263391	0.00732528	0.010592	0.0135989	0.0196605	0.00352018	0.00927126	0.0131259	0.00732528	0.0135989	0.00352018	0.00263391	0.010592	0.0196605	0.00927126
K00661	maltose O-acetyltransferase [EC:2.3.1.79]	0.00668594	0.0132314	0.00995868	1.97899	0.200375	40	36	25	12	49	160	90	85	0.00648194	0.00790174	0.00300216	0.0017902	0.00765917	0.0240128	0.0096005	0.0192209	0.00648194	0.00300216	0.00765917	0.0096005	0.00790174	0.0017902	0.0240128	0.0192209
K05934	precorrin-3B C17-methyltransferase [EC:2.1.1.131]	0.00782135	0.0120762	0.00994878	1.54401	0.294642	43	17	106	88	25	92	72	78	0.00696809	0.00373138	0.0127292	0.0131281	0.00390774	0.0138074	0.0076804	0.017638	0.00696809	0.0127292	0.00390774	0.0076804	0.00373138	0.0131281	0.0138074	0.017638
K02372	3R-hydroxymyristoyl ACP dehydrase [EC:4.2.1.-]	0.0125106	0.00732465	0.00991761	0.585477	0.477605	14	15	155	9	177	89	14	50	0.00226868	0.00329239	0.0186134	0.00134265	0.0276668	0.0133571	0.00149341	0.0113064	0.00226868	0.0186134	0.0276668	0.00149341	0.00329239	0.00134265	0.0133571	0.0113064
K06023	HPr kinase/phosphorylase [EC:2.7.11.- 2.7.4.-]	0.0119353	0.00786458	0.00989992	0.658937	0.553473	15	18	173	4	144	110	19	46	0.00243073	0.00395087	0.020775	0.000596732	0.0225086	0.0165088	0.00202677	0.0104019	0.00243073	0.020775	0.0225086	0.00202677	0.00395087	0.000596732	0.0165088	0.0104019
K03315	Na+:H+ antiporter, NhaC family	0.0116105	0.0081876	0.00989905	0.705189	0.680346	175	14	67	72	26	87	56	26	0.0283585	0.0030729	0.0080458	0.0107412	0.00406405	0.013057	0.00597365	0.00587933	0.0283585	0.0080458	0.00406405	0.00597365	0.0030729	0.0107412	0.013057	0.00587933
K07088		0.0151204	0.00457607	0.00984824	0.302642	0.159912	69	11	271	41	84	38	34	18	0.0111814	0.00241442	0.0325434	0.0061165	0.01313	0.00570305	0.00362686	0.00407031	0.0111814	0.0325434	0.01313	0.00362686	0.00241442	0.0061165	0.00570305	0.00407031
K03738	aldehyde:ferredoxin oxidoreductase [EC:1.2.7.5]	0.00545756	0.0141631	0.00981034	2.59514	0.156106	9	72	38	13	52	89	72	113	0.00145844	0.0158035	0.00456329	0.00193938	0.0081281	0.0133571	0.0076804	0.0255525	0.00145844	0.00456329	0.0081281	0.0076804	0.0158035	0.00193938	0.0133571	0.0255525
K01698	porphobilinogen synthase [EC:4.2.1.24]	0.00853492	0.0110058	0.00977036	1.2895	0.568807	13	24	40	40	151	113	34	70	0.00210663	0.00526783	0.00480346	0.00596732	0.0236027	0.0169591	0.00362686	0.015829	0.00210663	0.00480346	0.0236027	0.00362686	0.00526783	0.00596732	0.0169591	0.015829
K07712	two-component system, NtrC family, nitrogen regulation response regulator GlnG	0.0119709	0.00751096	0.00974091	0.627437	0.49634	11	3	87	3	224	122	6	47	0.00178253	0.000658478	0.0104475	0.000447549	0.0350133	0.0183098	0.000640033	0.010628	0.00178253	0.0104475	0.0350133	0.000640033	0.000658478	0.000447549	0.0183098	0.010628
K04773	protease IV [EC:3.4.21.-]	0.0081904	0.0112428	0.0097166	1.37268	0.666097	103	6	6	64	75	170	34	38	0.016691	0.00131696	0.000720519	0.00954771	0.0117232	0.0255136	0.00362686	0.00859287	0.016691	0.000720519	0.0117232	0.00362686	0.00131696	0.00954771	0.0255136	0.00859287
K00793	riboflavin synthase alpha chain [EC:2.5.1.9]	0.0116754	0.00773983	0.0097076	0.662919	0.296756	79	29	153	55	85	64	21	30	0.0128018	0.00636529	0.0183732	0.00820506	0.0132863	0.00960514	0.00224012	0.00678385	0.0128018	0.0183732	0.0132863	0.00224012	0.00636529	0.00820506	0.00960514	0.00678385
K03734	thiamine biosynthesis lipoprotein	0.0150794	0.00422248	0.00965093	0.280017	0.167766	95	7	280	50	60	30	18	15	0.0153946	0.00153645	0.0336242	0.00745915	0.00937858	0.00450241	0.0019201	0.00339192	0.0153946	0.0336242	0.00937858	0.0019201	0.00153645	0.00745915	0.00450241	0.00339192
K02584	Nif-specific regulatory protein	0.00818851	0.0111116	0.00965005	1.35697	0.525539	2	8	7	1	198	181	6	68	0.000324097	0.00175594	0.000840606	0.000149183	0.0309493	0.0271645	0.000640033	0.0153767	0.000324097	0.000840606	0.0309493	0.000640033	0.00175594	0.000149183	0.0271645	0.0153767
K02018	molybdate transport system permease protein	0.00847007	0.0107611	0.00961558	1.27048	0.648134	19	18	162	69	18	103	80	59	0.00307892	0.00395087	0.019454	0.0102936	0.00281357	0.0154583	0.00853378	0.0133416	0.00307892	0.019454	0.00281357	0.00853378	0.00395087	0.0102936	0.0154583	0.0133416
K07151	dolichyl-diphosphooligosaccharide--protein glycosyltransferase [EC:2.4.1.119]	0.00493397	0.0142695	0.00960175	2.89209	0.0497092	7	31	5	118	36	64	116	102	0.00113434	0.00680427	0.000600433	0.0176036	0.00562715	0.00960514	0.012374	0.0230651	0.00113434	0.000600433	0.00562715	0.012374	0.00680427	0.0176036	0.00960514	0.0230651
K08641	D-alanyl-D-alanine dipeptidase [EC:3.4.13.-]	0.0108566	0.00832652	0.00959155	0.766957	0.09769	55	29	85	40	105	84	74	37	0.00891267	0.00636529	0.0102074	0.00596732	0.0164125	0.0126067	0.00789375	0.00836674	0.00891267	0.0102074	0.0164125	0.00789375	0.00636529	0.00596732	0.0126067	0.00836674
K00760	hypoxanthine phosphoribosyltransferase [EC:2.4.2.8]	0.011472	0.00766271	0.00956735	0.66795	0.364157	82	14	71	68	139	80	22	24	0.013288	0.0030729	0.00852614	0.0101444	0.021727	0.0120064	0.00234679	0.00542708	0.013288	0.00852614	0.021727	0.00234679	0.0030729	0.0101444	0.0120064	0.00542708
K06890		0.00930733	0.00977939	0.00954336	1.05072	0.97032	171	5	7	210	33	25	33	13	0.0277103	0.00109746	0.000840606	0.0313284	0.00515822	0.00375201	0.00352018	0.00293967	0.0277103	0.000840606	0.00515822	0.00352018	0.00109746	0.0313284	0.00375201	0.00293967
K00616	transaldolase [EC:2.2.1.2]	0.0137295	0.00534279	0.00953616	0.389146	0.279131	87	21	226	15	65	35	33	41	0.0140982	0.00460935	0.0271396	0.00223774	0.0101601	0.00525281	0.00352018	0.00927126	0.0140982	0.0271396	0.0101601	0.00352018	0.00460935	0.00223774	0.00525281	0.00927126
K04653	hydrogenase expression/formation protein HypC	0.00308385	0.0159337	0.00950876	5.1668	0.101362	11	32	4	194	31	66	49	79	0.00178253	0.00702377	0.000480346	0.0289415	0.0048456	0.0099053	0.00522694	0.0178641	0.00178253	0.000480346	0.0048456	0.00522694	0.00702377	0.0289415	0.0099053	0.0178641
K06179	ribosomal large subunit pseudouridine synthase C [EC:5.4.99.12]	0.0115804	0.00737041	0.00947541	0.636454	0.567951	12	10	175	7	144	95	8	53	0.00194458	0.00219493	0.0210151	0.00104428	0.0225086	0.0142576	0.000853378	0.0119848	0.00194458	0.0210151	0.0225086	0.000853378	0.00219493	0.00104428	0.0142576	0.0119848
K03704	cold shock protein (beta-ribbon, CspA family)	0.0113932	0.00752884	0.00946102	0.660818	0.269601	65	43	182	67	55	32	43	26	0.0105332	0.00943819	0.0218557	0.00999526	0.00859703	0.00480257	0.00458691	0.00587933	0.0105332	0.0218557	0.00859703	0.00458691	0.00943819	0.00999526	0.00480257	0.00587933
K11927	ATP-dependent RNA helicase RhlE [EC:3.6.4.13]	0.00937064	0.00948371	0.00942718	1.01207	0.98523	8	18	22	3	203	121	17	68	0.00129639	0.00395087	0.0026419	0.000447549	0.0317308	0.0181597	0.00181343	0.0153767	0.00129639	0.0026419	0.0317308	0.00181343	0.00395087	0.000447549	0.0181597	0.0153767
K06188	aquaporin Z	0.0113033	0.00754475	0.009424	0.667484	0.499066	124	18	32	67	59	72	113	24	0.020094	0.00395087	0.00384277	0.00999526	0.00922227	0.0108058	0.012054	0.00542708	0.020094	0.00384277	0.00922227	0.012054	0.00395087	0.00999526	0.0108058	0.00542708
K00033	6-phosphogluconate dehydrogenase [EC:1.1.1.44]	0.00777386	0.0110444	0.00940911	1.42071	0.508954	23	81	63	9	68	66	86	67	0.00372712	0.0177789	0.00756545	0.00134265	0.0106291	0.0099053	0.00917381	0.0151506	0.00372712	0.00756545	0.0106291	0.00917381	0.0177789	0.00134265	0.0099053	0.0151506
K02071	D-methionine transport system ATP-binding protein	0.0114481	0.00736813	0.00940814	0.64361	0.459667	59	35	163	13	82	72	36	40	0.00956086	0.00768224	0.0195741	0.00193938	0.0128174	0.0108058	0.0038402	0.00904513	0.00956086	0.0195741	0.0128174	0.0038402	0.00768224	0.00193938	0.0108058	0.00904513
K09817	zinc transport system ATP-binding protein [EC:3.6.3.-]	0.0118903	0.00692258	0.00940646	0.582203	0.374755	30	5	145	4	157	125	7	32	0.00486146	0.00109746	0.0174125	0.000596732	0.0245406	0.01876	0.000746706	0.0072361	0.00486146	0.0174125	0.0245406	0.000746706	0.00109746	0.000596732	0.01876	0.0072361
K06287	septum formation protein	0.0130638	0.00574821	0.00940601	0.440011	0.177584	40	6	182	40	138	67	22	25	0.00648194	0.00131696	0.0218557	0.00596732	0.0215707	0.0100554	0.00234679	0.00565321	0.00648194	0.0218557	0.0215707	0.00234679	0.00131696	0.00596732	0.0100554	0.00565321
K06997		0.0104535	0.00830528	0.0093794	0.794497	0.636084	72	8	34	29	149	107	26	49	0.0116675	0.00175594	0.00408294	0.0043263	0.0232901	0.0160586	0.00277348	0.0110803	0.0116675	0.00408294	0.0232901	0.00277348	0.00175594	0.0043263	0.0160586	0.0110803
K01297	muramoyltetrapeptide carboxypeptidase [EC:3.4.17.13]	0.0108825	0.00787237	0.00937743	0.723398	0.604328	114	10	140	75	35	89	26	21	0.0184735	0.00219493	0.0168121	0.0111887	0.00547084	0.0133571	0.00277348	0.00474869	0.0184735	0.0168121	0.00547084	0.00277348	0.00219493	0.0111887	0.0133571	0.00474869
K07012		0.0166166	0.00210936	0.009363	0.126942	0.245835	78	7	389	21	38	1	11	16	0.0126398	0.00153645	0.0467137	0.00313284	0.00593976	0.00015008	0.00117339	0.00361805	0.0126398	0.0467137	0.00593976	0.00117339	0.00153645	0.00313284	0.00015008	0.00361805
K02048	sulfate transport system substrate-binding protein	0.011437	0.00723837	0.00933769	0.63289	0.524905	19	9	169	3	137	115	9	41	0.00307892	0.00197543	0.0202946	0.000447549	0.0214144	0.0172592	0.00096005	0.00927126	0.00307892	0.0202946	0.0214144	0.00096005	0.00197543	0.000447549	0.0172592	0.00927126
K00912	tetraacyldisaccharide 4'-kinase [EC:2.7.1.130]	0.0106752	0.00799611	0.00933563	0.749039	0.579066	102	18	80	62	35	89	104	24	0.016529	0.00395087	0.00960692	0.00924934	0.00547084	0.0133571	0.0110939	0.00542708	0.016529	0.00960692	0.00547084	0.0110939	0.00395087	0.00924934	0.0133571	0.00542708
K03816	xanthine phosphoribosyltransferase [EC:2.4.2.22]	0.0119447	0.00670671	0.00932571	0.561479	0.287368	61	7	150	35	119	84	12	33	0.00988496	0.00153645	0.018013	0.0052214	0.0186008	0.0126067	0.00128007	0.00746223	0.00988496	0.018013	0.0186008	0.00128007	0.00153645	0.0052214	0.0126067	0.00746223
K02073	D-methionine transport system substrate-binding protein	0.012456	0.00618031	0.00931816	0.496171	0.266351	55	12	133	12	150	81	14	36	0.00891267	0.00263391	0.0159715	0.0017902	0.0234464	0.0121565	0.00149341	0.00814062	0.00891267	0.0159715	0.0234464	0.00149341	0.00263391	0.0017902	0.0121565	0.00814062
K07576	metallo-beta-lactamase family protein	0.0166521	0.00193703	0.00929454	0.116324	0.329227	47	10	451	11	20	11	16	10	0.00761628	0.00219493	0.054159	0.00164101	0.00312619	0.00165088	0.00170676	0.00226128	0.00761628	0.054159	0.00312619	0.00170676	0.00219493	0.00164101	0.00165088	0.00226128
K00995	CDP-diacylglycerol--glycerol-3-phosphate 3-phosphatidyltransferase [EC:2.7.8.5]	0.0106438	0.0079388	0.00929131	0.74586	0.536922	15	14	113	26	155	105	22	40	0.00243073	0.0030729	0.0135698	0.00387876	0.024228	0.0157584	0.00234679	0.00904513	0.00243073	0.0135698	0.024228	0.00234679	0.0030729	0.00387876	0.0157584	0.00904513
K00690	sucrose phosphorylase [EC:2.4.1.7]	0.0160244	0.00255494	0.00928967	0.159441	0.275523	43	0	372	11	64	21	23	24	0.00696809	0	0.0446722	0.00164101	0.0100038	0.00315169	0.00245346	0.00542708	0.00696809	0.0446722	0.0100038	0.00245346	0	0.00164101	0.00315169	0.00542708
K03786	3-dehydroquinate dehydratase II [EC:4.2.1.10]	0.0130084	0.00556265	0.00928553	0.42762	0.54674	259	9	30	80	27	39	21	11	0.0419706	0.00197543	0.0036026	0.0119346	0.00422036	0.00585313	0.00224012	0.00248741	0.0419706	0.0036026	0.00422036	0.00224012	0.00197543	0.0119346	0.00585313	0.00248741
K01992	ABC-2 type transport system permease protein	0.0158657	0.00269647	0.00928108	0.169956	0.355286	26	6	418	7	47	26	16	20	0.00421326	0.00131696	0.0501962	0.00104428	0.00734655	0.00390209	0.00170676	0.00452256	0.00421326	0.0501962	0.00734655	0.00170676	0.00131696	0.00104428	0.00390209	0.00452256
K03205	type IV secretion system protein VirD4	0.0116156	0.00691846	0.00926705	0.595616	0.439339	80	57	199	24	43	38	27	26	0.0129639	0.0125111	0.0238972	0.00358039	0.00672131	0.00570305	0.00288015	0.00587933	0.0129639	0.0238972	0.00672131	0.00288015	0.0125111	0.00358039	0.00570305	0.00587933
K00583	tetrahydromethanopterin S-methyltransferase subunit G [EC:2.1.1.86]	0.00518125	0.0133503	0.00926579	2.57666	0.17168	32	53	36	170	39	37	48	48	0.00518555	0.0116331	0.00432311	0.0253611	0.00609607	0.00555297	0.00512027	0.0108542	0.00518555	0.00432311	0.00609607	0.00512027	0.0116331	0.0253611	0.00555297	0.0108542
K05807	putative lipoprotein	0.00865731	0.00980121	0.00922926	1.13213	0.878322	114	8	4	113	88	92	18	30	0.0184735	0.00175594	0.000480346	0.0168577	0.0137552	0.0138074	0.0019201	0.00678385	0.0184735	0.000480346	0.0137552	0.0019201	0.00175594	0.0168577	0.0138074	0.00678385
K00833	adenosylmethionine-8-amino-7-oxononanoate aminotransferase [EC:2.6.1.62]	0.00725816	0.0111792	0.0092187	1.54023	0.466375	28	11	67	14	95	167	15	67	0.00453736	0.00241442	0.0080458	0.00208856	0.0148494	0.0250634	0.00160008	0.0151506	0.00453736	0.0080458	0.0148494	0.00160008	0.00241442	0.00208856	0.0250634	0.0151506
K02426	cysteine desulfuration protein SufE	0.0118265	0.006591	0.00920873	0.557309	0.503247	143	4	7	60	134	71	22	26	0.0231729	0.000877971	0.000840606	0.00895098	0.0209455	0.0106557	0.00234679	0.00587933	0.0231729	0.000840606	0.0209455	0.00234679	0.000877971	0.00895098	0.0106557	0.00587933
K00979	3-deoxy-manno-octulosonate cytidylyltransferase (CMP-KDO synthetase) [EC:2.7.7.38]	0.0110839	0.00728947	0.00918669	0.657662	0.581126	145	9	48	85	63	68	49	19	0.023497	0.00197543	0.00576415	0.0126805	0.0098475	0.0102055	0.00522694	0.00429644	0.023497	0.00576415	0.0098475	0.00522694	0.00197543	0.0126805	0.0102055	0.00429644
K13829	shikimate kinase / 3-dehydroquinate synthase [EC:2.7.1.71 4.2.3.4]	0.00995078	0.00841197	0.00918137	0.845358	0.806606	3	4	4	0	243	140	8	52	0.000486146	0.000877971	0.000480346	0	0.0379832	0.0210112	0.000853378	0.0117587	0.000486146	0.000480346	0.0379832	0.000853378	0.000877971	0	0.0210112	0.0117587
K04083	molecular chaperone Hsp33	0.0120564	0.00629481	0.00917561	0.522113	0.424648	12	11	196	4	138	101	11	31	0.00194458	0.00241442	0.023537	0.000596732	0.0215707	0.0151581	0.00117339	0.00700997	0.00194458	0.023537	0.0215707	0.00117339	0.00241442	0.000596732	0.0151581	0.00700997
K02927	large subunit ribosomal protein L40e	0.00363827	0.0147019	0.00917009	4.04091	0.28087	25	15	5	244	34	46	43	54	0.00405121	0.00329239	0.000600433	0.0364006	0.00531453	0.00690369	0.00458691	0.0122109	0.00405121	0.000600433	0.00531453	0.00458691	0.00329239	0.0364006	0.00690369	0.0122109
K00784	ribonuclease Z [EC:3.1.26.11]	0.0126632	0.00562963	0.00914641	0.444567	0.185864	83	17	229	68	30	38	47	13	0.01345	0.00373138	0.0274998	0.0101444	0.00468929	0.00570305	0.0050136	0.00293967	0.01345	0.0274998	0.00468929	0.0050136	0.00373138	0.0101444	0.00570305	0.00293967
K01728	pectate lyase [EC:4.2.2.2]	0.00731588	0.0109699	0.00914288	1.49946	0.46674	0	4	4	0	178	169	9	78	0	0.000877971	0.000480346	0	0.0278231	0.0253636	0.00096005	0.017638	0	0.000480346	0.0278231	0.00096005	0.000877971	0	0.0253636	0.017638
K00882	1-phosphofructokinase [EC:2.7.1.56]	0.0124682	0.00578624	0.00912724	0.464079	0.363254	45	23	225	17	90	63	14	27	0.00729218	0.00504833	0.0270195	0.00253611	0.0140679	0.00945506	0.00149341	0.00610546	0.00729218	0.0270195	0.0140679	0.00149341	0.00504833	0.00253611	0.00945506	0.00610546
K01685	altronate hydrolase [EC:4.2.1.7]	0.0101296	0.00810696	0.00911827	0.800327	0.59254	78	34	100	54	21	75	118	25	0.0126398	0.00746275	0.0120087	0.00805588	0.0032825	0.011256	0.0125873	0.00565321	0.0126398	0.0120087	0.0032825	0.0125873	0.00746275	0.00805588	0.011256	0.00565321
K03574	7,8-dihydro-8-oxoguanine triphosphatase [EC:3.6.1.-]	0.00907096	0.00908617	0.00907857	1.00168	0.996831	53	12	54	42	120	100	23	55	0.00858857	0.00263391	0.00648467	0.00626568	0.0187572	0.015008	0.00245346	0.0124371	0.00858857	0.00648467	0.0187572	0.00245346	0.00263391	0.00626568	0.015008	0.0124371
K03785	3-dehydroquinate dehydratase I [EC:4.2.1.10]	0.0135429	0.00459515	0.00906902	0.339304	0.246813	30	2	233	18	131	67	8	23	0.00486146	0.000438985	0.0279802	0.00268529	0.0204766	0.0100554	0.000853378	0.00520095	0.00486146	0.0279802	0.0204766	0.000853378	0.000438985	0.00268529	0.0100554	0.00520095
K09815	zinc transport system substrate-binding protein	0.011426	0.00670305	0.00906455	0.586647	0.595791	39	14	247	13	39	88	34	38	0.00631989	0.0030729	0.0296614	0.00193938	0.00609607	0.0132071	0.00362686	0.00859287	0.00631989	0.0296614	0.00609607	0.00362686	0.0030729	0.00193938	0.0132071	0.00859287
K01735	3-dehydroquinate synthase [EC:4.2.3.4]	0.0132966	0.00480026	0.00904841	0.361015	0.231152	73	12	252	40	43	42	41	19	0.0118295	0.00263391	0.0302618	0.00596732	0.00672131	0.00630337	0.00437356	0.00429644	0.0118295	0.0302618	0.00672131	0.00437356	0.00263391	0.00596732	0.00630337	0.00429644
K00897	aminoglycoside 3'-phosphotransferase [EC:2.7.1.95]	0.0139311	0.00416076	0.00904594	0.298666	0.459811	291	13	14	40	27	25	25	18	0.0471561	0.00285341	0.00168121	0.00596732	0.00422036	0.00375201	0.00266681	0.00407031	0.0471561	0.00168121	0.00422036	0.00266681	0.00285341	0.00596732	0.00375201	0.00407031
K00077	2-dehydropantoate 2-reductase [EC:1.1.1.169]	0.00980305	0.00824544	0.00902425	0.84111	0.757013	41	8	14	37	186	108	17	42	0.00664399	0.00175594	0.00168121	0.00551977	0.0290736	0.0162087	0.00181343	0.00949738	0.00664399	0.00168121	0.0290736	0.00181343	0.00175594	0.00551977	0.0162087	0.00949738
K10008	glutamate transport system ATP-binding protein [EC:3.6.3.-]	0.00821717	0.00982404	0.0090206	1.19555	0.764717	36	76	129	22	37	58	54	47	0.00583375	0.0166814	0.0154912	0.00328202	0.00578345	0.00870466	0.0057603	0.010628	0.00583375	0.0154912	0.00578345	0.0057603	0.0166814	0.00328202	0.00870466	0.010628
K03313	Na+:H+ antiporter, NhaA family	0.00835891	0.00965802	0.00900847	1.15542	0.753377	9	13	16	1	180	147	18	60	0.00145844	0.00285341	0.00192138	0.000149183	0.0281357	0.0220618	0.0019201	0.0135677	0.00145844	0.00192138	0.0281357	0.0019201	0.00285341	0.000149183	0.0220618	0.0135677
K06925	UPF0079 ATP-binding protein	0.0120855	0.00593005	0.0090078	0.490673	0.157976	80	9	153	48	89	58	29	26	0.0129639	0.00197543	0.0183732	0.00716078	0.0139116	0.00870466	0.0030935	0.00587933	0.0129639	0.0183732	0.0139116	0.0030935	0.00197543	0.00716078	0.00870466	0.00587933
K02503	Hit-like protein involved in cell-cycle regulation	0.0120115	0.00591781	0.00896467	0.492678	0.293367	123	6	116	40	73	67	26	28	0.019932	0.00131696	0.01393	0.00596732	0.0114106	0.0100554	0.00277348	0.00633159	0.019932	0.01393	0.0114106	0.00277348	0.00131696	0.00596732	0.0100554	0.00633159
K07090		0.012489	0.00542206	0.00895554	0.434146	0.335841	18	5	200	5	135	81	18	34	0.00291687	0.00109746	0.0240173	0.000745915	0.0211018	0.0121565	0.0019201	0.00768836	0.00291687	0.0240173	0.0211018	0.0019201	0.00109746	0.000745915	0.0121565	0.00768836
K04655	hydrogenase expression/formation protein HypE	0.00453598	0.0133494	0.00894271	2.94301	0.0282927	13	39	18	117	41	80	70	68	0.00210663	0.00856022	0.00216156	0.0174544	0.00640869	0.0120064	0.00746706	0.0153767	0.00210663	0.00216156	0.00640869	0.00746706	0.00856022	0.0174544	0.0120064	0.0153767
K04797	prefoldin alpha subunit	0.00363626	0.0142282	0.00893223	3.91286	0.130742	12	45	5	174	29	41	70	66	0.00194458	0.00987717	0.000600433	0.0259578	0.00453298	0.00615329	0.00746706	0.0149245	0.00194458	0.000600433	0.00453298	0.00746706	0.00987717	0.0259578	0.00615329	0.0149245
K09816	zinc transport system permease protein	0.0109525	0.00681784	0.00888515	0.622493	0.527708	19	1	166	1	131	122	3	38	0.00307892	0.000219493	0.0199344	0.000149183	0.0204766	0.0183098	0.000320017	0.00859287	0.00307892	0.0199344	0.0204766	0.000320017	0.000219493	0.000149183	0.0183098	0.00859287
K00796	dihydropteroate synthase [EC:2.5.1.15]	0.00909232	0.00863715	0.00886474	0.94994	0.884895	50	16	40	67	131	95	28	30	0.00810243	0.00351188	0.00480346	0.00999526	0.0204766	0.0142576	0.00298682	0.00678385	0.00810243	0.00480346	0.0204766	0.00298682	0.00351188	0.00999526	0.0142576	0.00678385
K08309	soluble lytic murein transglycosylase [EC:3.2.1.-]	0.010497	0.00721075	0.00885385	0.686937	0.565088	20	3	37	1	214	119	8	45	0.00324097	0.000658478	0.0044432	0.000149183	0.0334503	0.0178596	0.000853378	0.0101758	0.00324097	0.0044432	0.0334503	0.000853378	0.000658478	0.000149183	0.0178596	0.0101758
K00919	4-diphosphocytidyl-2-C-methyl-D-erythritol kinase [EC:2.7.1.148]	0.0122952	0.00540855	0.00885188	0.439891	0.363368	49	10	242	26	67	63	16	27	0.00794038	0.00219493	0.0290609	0.00387876	0.0104727	0.00945506	0.00170676	0.00610546	0.00794038	0.0290609	0.0104727	0.00170676	0.00219493	0.00387876	0.00945506	0.00610546
K05884	(R)-2-hydroxyacid dehydrogenase [EC:1.1.1.272]	0.00347548	0.0142279	0.00885167	4.09379	0.0235887	16	46	4	117	14	54	81	94	0.00259278	0.0100967	0.000480346	0.0174544	0.00218833	0.00810434	0.00864045	0.0212561	0.00259278	0.000480346	0.00218833	0.00864045	0.0100967	0.0174544	0.00810434	0.0212561
K10254	myosin-crossreactive antigen	0.00824898	0.00942224	0.00883561	1.14223	0.857783	47	116	66	30	83	17	42	23	0.00761628	0.0254612	0.00792571	0.00447549	0.0129737	0.00255136	0.00448023	0.00520095	0.00761628	0.00792571	0.0129737	0.00448023	0.0254612	0.00447549	0.00255136	0.00520095
K02056	simple sugar transport system ATP-binding protein [EC:3.6.3.17]	0.00518674	0.0124744	0.00883059	2.40506	0.0625669	22	76	29	29	31	81	83	74	0.00356507	0.0166814	0.00348251	0.0043263	0.0048456	0.0121565	0.0088538	0.0167335	0.00356507	0.00348251	0.0048456	0.0088538	0.0166814	0.0043263	0.0121565	0.0167335
K01815	4-deoxy-L-threo-5-hexosulose-uronate ketol-isomerase [EC:5.3.1.17]	0.00725249	0.010381	0.00881674	1.43137	0.0878841	34	49	51	58	32	66	116	54	0.00550965	0.0107551	0.00612441	0.00865261	0.00500191	0.0099053	0.012374	0.0122109	0.00550965	0.00612441	0.00500191	0.012374	0.0107551	0.00865261	0.0099053	0.0122109
K07173	S-ribosylhomocysteine lyase [EC:4.4.1.21]	0.00973251	0.00781899	0.00877575	0.803389	0.0721779	49	18	134	100	53	45	62	25	0.00794038	0.00395087	0.0160916	0.0149183	0.00828441	0.00675361	0.00661368	0.00565321	0.00794038	0.0160916	0.00828441	0.00661368	0.00395087	0.0149183	0.00675361	0.00565321
K00091	dihydroflavonol-4-reductase [EC:1.1.1.219]	0.00607676	0.0114603	0.00876855	1.88593	0.214122	13	76	13	18	87	86	66	60	0.00210663	0.0166814	0.00156112	0.00268529	0.0135989	0.0129069	0.00704037	0.0135677	0.00210663	0.00156112	0.0135989	0.00704037	0.0166814	0.00268529	0.0129069	0.0135677
K07094	putative glycerol-1-phosphate prenyltransferase [EC:2.5.1.-]	0.00546591	0.0120226	0.00874427	2.19956	0.06617	2	13	2	22	96	156	59	82	0.000324097	0.00285341	0.000240173	0.00328202	0.0150057	0.0234125	0.00629366	0.0185425	0.000324097	0.000240173	0.0150057	0.00629366	0.00285341	0.00328202	0.0234125	0.0185425
K01999	branched-chain amino acid transport system substrate-binding protein	0.0138206	0.00366692	0.00874374	0.265324	0.137835	176	22	101	14	67	20	39	21	0.0285205	0.00482884	0.0121287	0.00208856	0.0104727	0.00300161	0.00416022	0.00474869	0.0285205	0.0121287	0.0104727	0.00416022	0.00482884	0.00208856	0.00300161	0.00474869
K07144		0.00469929	0.0127843	0.00874181	2.72048	0.0668715	12	32	5	110	33	52	104	88	0.00194458	0.00702377	0.000600433	0.0164101	0.00515822	0.00780418	0.0110939	0.0198993	0.00194458	0.000600433	0.00515822	0.0110939	0.00702377	0.0164101	0.00780418	0.0198993
K03538	ribonuclease P protein subunit POP4 [EC:3.1.26.5]	0.00437628	0.0131022	0.00873923	2.99391	0.195661	29	42	24	180	28	29	52	53	0.00469941	0.00921869	0.00288208	0.0268529	0.00437667	0.00435233	0.00554696	0.0119848	0.00469941	0.00288208	0.00437667	0.00554696	0.00921869	0.0268529	0.00435233	0.0119848
K07054		0.00691578	0.0105424	0.00872907	1.52439	0.442574	97	56	9	94	19	74	74	21	0.0157187	0.0122916	0.00108078	0.0140232	0.00296988	0.0111059	0.00789375	0.00474869	0.0157187	0.00108078	0.00296988	0.00789375	0.0122916	0.0140232	0.0111059	0.00474869
K01760	cystathionine beta-lyase [EC:4.4.1.8]	0.00854494	0.0088941	0.00871952	1.04086	0.931193	20	8	57	0	148	147	9	52	0.00324097	0.00175594	0.00684493	0	0.0231338	0.0220618	0.00096005	0.0117587	0.00324097	0.00684493	0.0231338	0.00096005	0.00175594	0	0.0220618	0.0117587
K03218	RNA methyltransferase, TrmH family [EC:2.1.1.-]	0.010697	0.00673542	0.0087162	0.629656	0.497119	24	7	135	3	139	100	9	44	0.00388917	0.00153645	0.0162117	0.000447549	0.021727	0.015008	0.00096005	0.00994964	0.00388917	0.0162117	0.021727	0.00096005	0.00153645	0.000447549	0.015008	0.00994964
K01752	L-serine dehydratase [EC:4.3.1.17]	0.00937753	0.00804221	0.00870987	0.857605	0.727529	57	62	117	20	48	39	63	43	0.00923677	0.0136085	0.0140501	0.00298366	0.00750286	0.00585313	0.00672035	0.00972351	0.00923677	0.0140501	0.00750286	0.00672035	0.0136085	0.00298366	0.00585313	0.00972351
K00965	UDPglucose--hexose-1-phosphate uridylyltransferase [EC:2.7.7.12]	0.0143175	0.00304998	0.00868373	0.213025	0.298605	48	21	321	4	55	24	22	15	0.00777833	0.00460935	0.0385478	0.000596732	0.00859703	0.00360193	0.00234679	0.00339192	0.00777833	0.0385478	0.00859703	0.00234679	0.00460935	0.000596732	0.00360193	0.00339192
K03525	type III pantothenate kinase [EC:2.7.1.33]	0.0133032	0.00402096	0.00866206	0.302256	0.292249	56	9	274	17	63	53	13	16	0.00907472	0.00197543	0.0329037	0.00253611	0.0098475	0.00795426	0.00138674	0.00361805	0.00907472	0.0329037	0.0098475	0.00138674	0.00197543	0.00253611	0.00795426	0.00361805
K01191	alpha-mannosidase [EC:3.2.1.24]	0.00876881	0.00852469	0.00864675	0.972161	0.970198	124	13	11	82	56	86	46	27	0.020094	0.00285341	0.00132095	0.012233	0.00875334	0.0129069	0.00490692	0.00610546	0.020094	0.00132095	0.00875334	0.00490692	0.00285341	0.012233	0.0129069	0.00610546
K14122	energy-converting hydrogenase B subunit M	0.00489908	0.012368	0.00863356	2.52456	0.0174561	5	21	6	49	33	89	121	107	0.000810243	0.00460935	0.000720519	0.00730996	0.00515822	0.0133571	0.0129073	0.0241957	0.000810243	0.000720519	0.00515822	0.0129073	0.00460935	0.00730996	0.0133571	0.0241957
K02009	cobalt transport protein	0.00284588	0.0144181	0.008632	5.06631	0.00952461	11	44	5	111	18	77	58	88	0.00178253	0.00965768	0.000600433	0.0165593	0.00281357	0.0115562	0.00618699	0.0198993	0.00178253	0.000600433	0.00281357	0.00618699	0.00965768	0.0165593	0.0115562	0.0198993
K07585	hypothetical protein	0.00404408	0.0131378	0.00859096	3.24866	0.0281693	9	32	9	113	19	72	100	79	0.00145844	0.00702377	0.00108078	0.0168577	0.00296988	0.0108058	0.0106672	0.0178641	0.00145844	0.00108078	0.00296988	0.0106672	0.00702377	0.0168577	0.0108058	0.0178641
K01682	aconitate hydratase 2 [EC:4.2.1.3]	0.0162503	0.000910725	0.0085805	0.0560437	0.243568	77	4	403	14	23	3	5	1	0.0124777	0.000877971	0.0483949	0.00208856	0.00359512	0.000450241	0.000533361	0.000226128	0.0124777	0.0483949	0.00359512	0.000533361	0.000877971	0.00208856	0.000450241	0.000226128
K05776	molybdate transport system ATP-binding protein	0.00880132	0.00835464	0.00857798	0.949249	0.942938	0	6	1	0	219	125	8	59	0	0.00131696	0.000120087	0	0.0342318	0.01876	0.000853378	0.0133416	0	0.000120087	0.0342318	0.000853378	0.00131696	0	0.01876	0.0133416
K00998	phosphatidylserine synthase [EC:2.7.8.8]	0.01037	0.00672328	0.00854666	0.648337	0.316931	57	8	127	34	78	90	45	29	0.00923677	0.00175594	0.015251	0.00507222	0.0121921	0.0135072	0.00480025	0.00655772	0.00923677	0.015251	0.0121921	0.00480025	0.00175594	0.00507222	0.0135072	0.00655772
K09797	hypothetical protein	0.00731554	0.00976311	0.00853932	1.33457	0.616802	80	17	11	67	46	113	73	37	0.0129639	0.00373138	0.00132095	0.00999526	0.00719024	0.0169591	0.00778707	0.00836674	0.0129639	0.00132095	0.00719024	0.00778707	0.00373138	0.00999526	0.0169591	0.00836674
K02230	cobaltochelatase CobN [EC:6.6.1.2]	0.00329339	0.0137153	0.00850432	4.16448	0.0421623	6	55	25	141	22	44	54	67	0.000972291	0.0120721	0.00300216	0.0210348	0.00343881	0.00660353	0.0057603	0.0151506	0.000972291	0.00300216	0.00343881	0.0057603	0.0120721	0.0210348	0.00660353	0.0151506
K03711	Fur family transcriptional regulator, ferric uptake regulator	0.0111302	0.00583643	0.00848329	0.524379	0.401779	110	8	171	49	36	62	5	22	0.0178253	0.00175594	0.0205348	0.00730996	0.00562715	0.00930498	0.000533361	0.00497482	0.0178253	0.0205348	0.00562715	0.000533361	0.00175594	0.00730996	0.00930498	0.00497482
K03978	GTP-binding protein	0.0080209	0.00888319	0.00845205	1.10751	0.643525	47	16	52	63	77	98	58	35	0.00761628	0.00351188	0.0062445	0.00939852	0.0120358	0.0147079	0.00618699	0.00791449	0.00761628	0.0062445	0.0120358	0.00618699	0.00351188	0.00939852	0.0147079	0.00791449
K05833	putative ABC transport system ATP-binding protein	0.0142525	0.00264315	0.00844781	0.185452	0.316948	43	16	348	8	33	18	29	14	0.00696809	0.00351188	0.0417901	0.00119346	0.00515822	0.00270145	0.0030935	0.00316579	0.00696809	0.0417901	0.00515822	0.0030935	0.00351188	0.00119346	0.00270145	0.00316579
K00128	aldehyde dehydrogenase (NAD+) [EC:1.2.1.3]	0.00878053	0.00811099	0.00844576	0.923748	0.877796	14	5	24	3	174	120	26	57	0.00226868	0.00109746	0.00288208	0.000447549	0.0271979	0.0180096	0.00277348	0.0128893	0.00226868	0.00288208	0.0271979	0.00277348	0.00109746	0.000447549	0.0180096	0.0128893
K03210	preprotein translocase subunit YajC	0.00779693	0.00908442	0.00844067	1.16513	0.793057	88	23	32	111	53	65	45	22	0.0142603	0.00504833	0.00384277	0.0165593	0.00828441	0.00975522	0.00480025	0.00497482	0.0142603	0.00384277	0.00828441	0.00480025	0.00504833	0.0165593	0.00975522	0.00497482
K06610	MFS transporter, SP family, inositol transporter	0.00796326	0.00888138	0.00842232	1.11529	0.771782	61	44	67	56	14	73	110	29	0.00988496	0.00965768	0.0080458	0.00835424	0.00218833	0.0109559	0.0117339	0.00655772	0.00988496	0.0080458	0.00218833	0.0117339	0.00965768	0.00835424	0.0109559	0.00655772
K01520	dUTP pyrophosphatase [EC:3.6.1.23]	0.00982637	0.00694998	0.00838817	0.707278	0.557544	116	13	72	68	52	70	35	19	0.0187976	0.00285341	0.00864623	0.0101444	0.0081281	0.0105056	0.00373353	0.00429644	0.0187976	0.00864623	0.0081281	0.00373353	0.00285341	0.0101444	0.0105056	0.00429644
K03568	TldD protein	0.00674797	0.00997349	0.00836073	1.478	0.260799	3	13	8	13	145	148	27	57	0.000486146	0.00285341	0.000960692	0.00193938	0.0226649	0.0222119	0.00288015	0.0128893	0.000486146	0.000960692	0.0226649	0.00288015	0.00285341	0.00193938	0.0222119	0.0128893
K12373	hexosaminidase [EC:3.2.1.52]	0.00735207	0.00936833	0.0083602	1.27424	0.786745	127	14	11	85	18	95	44	33	0.0205802	0.0030729	0.00132095	0.0126805	0.00281357	0.0142576	0.00469358	0.00746223	0.0205802	0.00132095	0.00281357	0.00469358	0.0030729	0.0126805	0.0142576	0.00746223
K02013	iron complex transport system ATP-binding protein [EC:3.6.3.34]	0.00945871	0.00725129	0.008355	0.766626	0.628302	41	29	186	54	43	58	20	26	0.00664399	0.00636529	0.0223361	0.00805588	0.00672131	0.00870466	0.00213344	0.00587933	0.00664399	0.0223361	0.00672131	0.00213344	0.00636529	0.00805588	0.00870466	0.00587933
K10109	maltose/maltodextrin transport system permease protein	0.0138564	0.00283719	0.0083468	0.204757	0.247683	59	11	294	14	58	20	14	17	0.00956086	0.00241442	0.0353054	0.00208856	0.00906596	0.00300161	0.00149341	0.00384418	0.00956086	0.0353054	0.00906596	0.00149341	0.00241442	0.00208856	0.00300161	0.00384418
K01159	crossover junction endodeoxyribonuclease RuvC [EC:3.1.22.4]	0.00909549	0.00758752	0.00834151	0.834208	0.549661	73	20	40	40	97	85	43	32	0.0118295	0.00438985	0.00480346	0.00596732	0.015162	0.0127568	0.00458691	0.0072361	0.0118295	0.00480346	0.015162	0.00458691	0.00438985	0.00596732	0.0127568	0.0072361
K03327	multidrug resistance protein, MATE family	0.010101	0.00651768	0.00830932	0.645253	0.44511	25	1	67	1	177	114	6	38	0.00405121	0.000219493	0.0080458	0.000149183	0.0276668	0.0171092	0.000640033	0.00859287	0.00405121	0.0080458	0.0276668	0.000640033	0.000219493	0.000149183	0.0171092	0.00859287
K01802	peptidylprolyl isomerase [EC:5.2.1.8]	0.00745729	0.00915195	0.00830462	1.22725	0.709805	2	7	5	31	174	120	16	55	0.000324097	0.00153645	0.000600433	0.00462467	0.0271979	0.0180096	0.00170676	0.0124371	0.000324097	0.000600433	0.0271979	0.00170676	0.00153645	0.00462467	0.0180096	0.0124371
K13292	phosphatidylglycerol:prolipoprotein diacylglycerol transferase [EC:2.-.-.-]	0.0114117	0.00513218	0.00827193	0.44973	0.395191	24	8	223	15	89	71	10	26	0.00388917	0.00175594	0.0267793	0.00223774	0.0139116	0.0106557	0.00106672	0.00587933	0.00388917	0.0267793	0.0139116	0.00106672	0.00175594	0.00223774	0.0106557	0.00587933
K03664	SsrA-binding protein	0.010633	0.00582788	0.00823042	0.548096	0.224819	44	17	139	34	104	59	23	25	0.00713014	0.00373138	0.016692	0.00507222	0.0162562	0.00885474	0.00245346	0.00565321	0.00713014	0.016692	0.0162562	0.00245346	0.00373138	0.00507222	0.00885474	0.00565321
K03787	5'-nucleotidase [EC:3.1.3.5]	0.00644719	0.00999218	0.00821969	1.54985	0.402238	22	9	6	53	113	95	36	70	0.00356507	0.00197543	0.000720519	0.0079067	0.017663	0.0142576	0.0038402	0.015829	0.00356507	0.000720519	0.017663	0.0038402	0.00197543	0.0079067	0.0142576	0.015829
K02653	type IV pilus assembly protein PilC	0.0091258	0.00720167	0.00816373	0.789155	0.636912	10	8	36	0	188	126	11	36	0.00162049	0.00175594	0.00432311	0	0.0293862	0.0189101	0.00117339	0.00814062	0.00162049	0.00432311	0.0293862	0.00117339	0.00175594	0	0.0189101	0.00814062
K02647	carbohydrate diacid regulator	0.0116634	0.0046102	0.0081368	0.395272	0.353258	34	20	230	12	64	38	33	29	0.00550965	0.00438985	0.0276199	0.0017902	0.0100038	0.00570305	0.00352018	0.00655772	0.00550965	0.0276199	0.0100038	0.00352018	0.00438985	0.0017902	0.00570305	0.00655772
K07023	putative hydrolases of HD superfamily	0.014425	0.00180128	0.00811313	0.124873	0.271494	75	2	333	4	26	17	14	16	0.0121536	0.000438985	0.0399888	0.000596732	0.00406405	0.00255136	0.00149341	0.00361805	0.0121536	0.0399888	0.00406405	0.00149341	0.000438985	0.000596732	0.00255136	0.00361805
K07721	ArsR family transcriptional regulator	0.00393215	0.0122907	0.00811141	3.12569	0.215151	16	12	2	159	32	45	74	71	0.00259278	0.00263391	0.000240173	0.0237201	0.00500191	0.00675361	0.00789375	0.0160551	0.00259278	0.000240173	0.00500191	0.00789375	0.00263391	0.0237201	0.00675361	0.0160551
K02977	small subunit ribosomal protein S27Ae	0.0031254	0.0130652	0.00809529	4.18031	0.298764	27	27	26	246	17	19	22	30	0.00437531	0.0059263	0.00312225	0.036699	0.00265726	0.00285153	0.00234679	0.00678385	0.00437531	0.00312225	0.00265726	0.00234679	0.0059263	0.036699	0.00285153	0.00678385
K09735	hypothetical protein	0.00338534	0.0127802	0.00808275	3.77514	0.132064	12	23	6	157	30	56	58	63	0.00194458	0.00504833	0.000720519	0.0234217	0.00468929	0.0084045	0.00618699	0.0142461	0.00194458	0.000720519	0.00468929	0.00618699	0.00504833	0.0234217	0.0084045	0.0142461
K09765	hypothetical protein	0.0103487	0.00569233	0.00802053	0.550052	0.208639	43	5	129	40	115	73	9	21	0.00696809	0.00109746	0.0154912	0.00596732	0.0179756	0.0109559	0.00096005	0.00474869	0.00696809	0.0154912	0.0179756	0.00096005	0.00109746	0.00596732	0.0109559	0.00474869
K01515	ADP-ribose pyrophosphatase [EC:3.6.1.13]	0.0130223	0.00300194	0.0080121	0.230524	0.386965	34	3	339	10	28	25	14	27	0.00550965	0.000658478	0.0407093	0.00149183	0.00437667	0.00375201	0.00149341	0.00610546	0.00550965	0.0407093	0.00437667	0.00149341	0.000658478	0.00149183	0.00375201	0.00610546
K03469	ribonuclease HI [EC:3.1.26.4]	0.011393	0.00462463	0.0080088	0.40592	0.311206	16	11	174	3	129	62	18	28	0.00259278	0.00241442	0.0208951	0.000447549	0.0201639	0.00930498	0.0019201	0.00633159	0.00259278	0.0208951	0.0201639	0.0019201	0.00241442	0.000447549	0.00930498	0.00633159
K00969	nicotinate-nucleotide adenylyltransferase [EC:2.7.7.18]	0.0109372	0.00506367	0.00800045	0.462975	0.0814085	61	11	112	35	119	66	17	12	0.00988496	0.00241442	0.0134497	0.0052214	0.0186008	0.0099053	0.00181343	0.00271354	0.00988496	0.0134497	0.0186008	0.00181343	0.00241442	0.0052214	0.0099053	0.00271354
K07319	putative adenine-specific DNA-methyltransferase [EC:2.1.1.72]	0.0140743	0.00191887	0.00799656	0.136339	0.247651	37	20	329	18	67	4	3	0	0.0059958	0.00438985	0.0395085	0.00268529	0.0104727	0.000600321	0.000320017	0	0.0059958	0.0395085	0.0104727	0.000320017	0.00438985	0.00268529	0.000600321	0
K06875		0.00427164	0.0117131	0.00799236	2.74206	0.0541473	20	32	22	104	28	49	64	75	0.00324097	0.00702377	0.0026419	0.015515	0.00437667	0.00735393	0.00682702	0.0169596	0.00324097	0.0026419	0.00437667	0.00682702	0.00702377	0.015515	0.00735393	0.0169596
K01790	dTDP-4-dehydrorhamnose 3,5-epimerase [EC:5.1.3.13]	0.00788777	0.00805752	0.00797265	1.02152	0.971758	102	16	32	64	49	75	33	35	0.016529	0.00351188	0.00384277	0.00954771	0.00765917	0.011256	0.00352018	0.00791449	0.016529	0.00384277	0.00765917	0.00352018	0.00351188	0.00954771	0.011256	0.00791449
K01745	histidine ammonia-lyase [EC:4.3.1.3]	0.00844448	0.00739436	0.00791942	0.875644	0.806368	36	5	82	4	111	121	7	43	0.00583375	0.00109746	0.00984709	0.000596732	0.0173504	0.0181597	0.000746706	0.00972351	0.00583375	0.00984709	0.0173504	0.000746706	0.00109746	0.000596732	0.0181597	0.00972351
K03049	DNA-directed RNA polymerase subunit E' [EC:2.7.7.6]	0.00381491	0.0120222	0.00791854	3.15136	0.0364688	14	25	16	107	21	66	73	74	0.00226868	0.00548732	0.00192138	0.0159626	0.0032825	0.0099053	0.00778707	0.0167335	0.00226868	0.00192138	0.0032825	0.00778707	0.00548732	0.0159626	0.0099053	0.0167335
K06223	DNA adenine methylase [EC:2.1.1.72]	0.0133418	0.00249167	0.00791672	0.186757	0.363231	14	28	350	8	43	16	22	1	0.00226868	0.0061458	0.0420303	0.00119346	0.00672131	0.00240128	0.00234679	0.000226128	0.00226868	0.0420303	0.00672131	0.00234679	0.0061458	0.00119346	0.00240128	0.000226128
K03606	putative colanic acid biosysnthesis UDP-glucose lipid carrier transferase	0.00851141	0.00731642	0.00791391	0.859601	0.866869	135	22	30	123	20	27	51	9	0.0218766	0.00482884	0.0036026	0.0183495	0.00312619	0.00405217	0.00544028	0.00203515	0.0218766	0.0036026	0.00312619	0.00544028	0.00482884	0.0183495	0.00405217	0.00203515
K03735	ethanolamine ammonia-lyase large subunit [EC:4.3.1.7]	0.0146356	0.00118199	0.00790879	0.0807611	0.299569	67	13	383	5	4	3	10	3	0.0108573	0.00285341	0.0459931	0.000745915	0.000625238	0.000450241	0.00106672	0.000678385	0.0108573	0.0459931	0.000625238	0.00106672	0.00285341	0.000745915	0.000450241	0.000678385
K02400	flagellar biosynthesis protein FlhA	0.0117612	0.00400679	0.00788402	0.340677	0.41558	49	10	280	15	18	20	25	38	0.00794038	0.00219493	0.0336242	0.00223774	0.00281357	0.00300161	0.00266681	0.00859287	0.00794038	0.0336242	0.00281357	0.00266681	0.00219493	0.00223774	0.00300161	0.00859287
K02045	sulfate transport system ATP-binding protein [EC:3.6.3.25]	0.0118497	0.00391157	0.00788064	0.330098	0.314926	22	10	220	0	108	61	5	19	0.00356507	0.00219493	0.026419	0	0.0168814	0.0091549	0.000533361	0.00429644	0.00356507	0.026419	0.0168814	0.000533361	0.00219493	0	0.0091549	0.00429644
K01119	2',3'-cyclic-nucleotide 2'-phosphodiesterase [EC:3.1.4.16]	0.00719565	0.0085178	0.00785672	1.18374	0.861026	124	13	8	106	16	71	49	21	0.020094	0.00285341	0.000960692	0.0158134	0.00250095	0.0106557	0.00522694	0.00474869	0.020094	0.000960692	0.00250095	0.00522694	0.00285341	0.0158134	0.0106557	0.00474869
K07159		0.00355026	0.0121367	0.00784349	3.41854	0.0710854	5	17	4	95	28	52	80	101	0.000810243	0.00373138	0.000480346	0.0141724	0.00437667	0.00780418	0.00853378	0.0228389	0.000810243	0.000480346	0.00437667	0.00853378	0.00373138	0.0141724	0.00780418	0.0228389
K07718	two-component system, sensor histidine kinase YesM [EC:2.7.13.3]	0.0134507	0.00223248	0.00784161	0.165974	0.384095	19	3	375	8	33	11	5	24	0.00307892	0.000658478	0.0450324	0.00119346	0.00515822	0.00165088	0.000533361	0.00542708	0.00307892	0.0450324	0.00515822	0.000533361	0.000658478	0.00119346	0.00165088	0.00542708
K02303	uroporphyrin-III C-methyltransferase [EC:2.1.1.107]	0.00400044	0.0116811	0.00784077	2.91995	0.0156926	7	24	7	65	29	73	89	92	0.00113434	0.00526783	0.000840606	0.00969689	0.00453298	0.0109559	0.00949383	0.0208038	0.00113434	0.000840606	0.00453298	0.00949383	0.00526783	0.00969689	0.0109559	0.0208038
K06041	arabinose-5-phosphate isomerase [EC:5.3.1.13]	0.0109302	0.00474731	0.00783878	0.434328	0.444795	177	7	61	52	20	42	43	15	0.0286826	0.00153645	0.00732528	0.00775751	0.00312619	0.00630337	0.00458691	0.00339192	0.0286826	0.00732528	0.00312619	0.00458691	0.00153645	0.00775751	0.00630337	0.00339192
K01235	alpha-glucuronidase [EC:3.2.1.139]	0.00646457	0.00921005	0.00783731	1.4247	0.584499	82	14	17	57	23	93	65	50	0.013288	0.0030729	0.00204147	0.00850343	0.00359512	0.0139575	0.0069337	0.0113064	0.013288	0.00204147	0.00359512	0.0069337	0.0030729	0.00850343	0.0139575	0.0113064
K10977	trans-homoaconitate synthase [EC:4.1.3.-]	0.0040672	0.011605	0.0078361	2.85331	0.0496881	9	31	7	96	30	48	87	80	0.00145844	0.00680427	0.000840606	0.0143216	0.00468929	0.00720385	0.00928049	0.0180903	0.00145844	0.000840606	0.00468929	0.00928049	0.00680427	0.0143216	0.00720385	0.0180903
K09761	ribosomal RNA small subunit methyltransferase E [EC:2.1.1.-]	0.00952897	0.00612482	0.0078269	0.642757	0.320951	47	6	117	36	95	78	15	27	0.00761628	0.00131696	0.0140501	0.00537059	0.0148494	0.0117063	0.00160008	0.00610546	0.00761628	0.0140501	0.0148494	0.00160008	0.00131696	0.00537059	0.0117063	0.00610546
K07728	putative transcriptional regulator	0.00376364	0.011868	0.00781581	3.15333	0.0632743	0	32	3	96	36	43	85	87	0	0.00702377	0.00036026	0.0143216	0.00562715	0.00645345	0.00906714	0.0196732	0	0.00036026	0.00562715	0.00906714	0.00702377	0.0143216	0.00645345	0.0196732
K01151	deoxyribonuclease IV [EC:3.1.21.2]	0.0107581	0.00486814	0.00781312	0.452509	0.407875	31	20	231	24	50	45	23	21	0.00502351	0.00438985	0.02774	0.00358039	0.00781548	0.00675361	0.00245346	0.00474869	0.00502351	0.02774	0.00781548	0.00245346	0.00438985	0.00358039	0.00675361	0.00474869
K02039	phosphate transport system protein	0.00758141	0.00795513	0.00776827	1.04929	0.951193	26	22	144	17	38	62	27	67	0.00421326	0.00482884	0.0172925	0.00253611	0.00593976	0.00930498	0.00288015	0.0151506	0.00421326	0.0172925	0.00593976	0.00288015	0.00482884	0.00253611	0.00930498	0.0151506
K11358	aspartate aminotransferase [EC:2.6.1.1]	0.0148063	0.000729896	0.00776808	0.0492965	0.239104	63	1	359	6	33	6	7	4	0.0102091	0.000219493	0.0431111	0.000895098	0.00515822	0.000900482	0.000746706	0.000904513	0.0102091	0.0431111	0.00515822	0.000746706	0.000219493	0.000895098	0.000900482	0.000904513
K07321	CO dehydrogenase maturation factor	0.00435074	0.0111777	0.00776424	2.56916	0.179896	6	7	10	6	21	122	112	106	0.000972291	0.00153645	0.00120087	0.000895098	0.0032825	0.0183098	0.0119473	0.0239696	0.000972291	0.00120087	0.0032825	0.0119473	0.00153645	0.000895098	0.0183098	0.0239696
K01839	phosphopentomutase [EC:5.4.2.7]	0.0109554	0.00454602	0.00775068	0.414958	0.372496	38	16	268	51	18	32	25	10	0.00615785	0.00351188	0.0321832	0.00760833	0.00281357	0.00480257	0.00266681	0.00226128	0.00615785	0.0321832	0.00281357	0.00266681	0.00351188	0.00760833	0.00480257	0.00226128
K09117	hypothetical protein	0.0103849	0.00510283	0.00774386	0.491371	0.380896	26	5	158	3	114	79	5	31	0.00421326	0.00109746	0.0189737	0.000447549	0.0178193	0.0118563	0.000533361	0.00700997	0.00421326	0.0189737	0.0178193	0.000533361	0.00109746	0.000447549	0.0118563	0.00700997
K08307	membrane-bound lytic murein transglycosylase D [EC:3.2.1.-]	0.00698623	0.00835478	0.0076705	1.19589	0.724934	67	9	6	35	74	125	45	33	0.0108573	0.00197543	0.000720519	0.0052214	0.0115669	0.01876	0.00480025	0.00746223	0.0108573	0.000720519	0.0115669	0.00480025	0.00197543	0.0052214	0.01876	0.00746223
K02440	glycerol uptake facilitator protein	0.00526013	0.0100742	0.00766718	1.9152	0.316623	40	37	35	138	41	29	37	32	0.00648194	0.00812123	0.00420303	0.0205872	0.00640869	0.00435233	0.00394687	0.0072361	0.00648194	0.00420303	0.00640869	0.00394687	0.00812123	0.0205872	0.00435233	0.0072361
K07496	putative transposase	0.00815544	0.00717783	0.00766663	0.880128	0.520943	87	46	95	93	23	12	33	13	0.0140982	0.0100967	0.0114082	0.013874	0.00359512	0.00180096	0.00352018	0.00293967	0.0140982	0.0114082	0.00359512	0.00352018	0.0100967	0.013874	0.00180096	0.00293967
K02029	polar amino acid transport system permease protein	0.0115938	0.00369261	0.00764321	0.318498	0.284408	42	17	223	10	75	38	10	17	0.00680604	0.00373138	0.0267793	0.00149183	0.0117232	0.00570305	0.00106672	0.00384418	0.00680604	0.0267793	0.0117232	0.00106672	0.00373138	0.00149183	0.00570305	0.00384418
K00111	glycerol-3-phosphate dehydrogenase [EC:1.1.5.3]	0.0137487	0.00152945	0.00763906	0.111244	0.301916	47	7	354	8	25	6	9	11	0.00761628	0.00153645	0.0425106	0.00119346	0.00390774	0.000900482	0.00096005	0.00248741	0.00761628	0.0425106	0.00390774	0.00096005	0.00153645	0.00119346	0.000900482	0.00248741
K00186	2-oxoisovalerate ferredoxin oxidoreductase, alpha subunit [EC:1.2.7.7]	0.00388076	0.0113469	0.00761382	2.92388	0.00559652	8	33	16	61	33	76	67	78	0.00129639	0.00724326	0.00192138	0.00910016	0.00515822	0.0114061	0.00714704	0.017638	0.00129639	0.00192138	0.00515822	0.00714704	0.00724326	0.00910016	0.0114061	0.017638
K01807	ribose 5-phosphate isomerase A [EC:5.3.1.6]	0.0075728	0.0076492	0.007611	1.01009	0.976771	39	10	7	13	120	104	41	48	0.00631989	0.00219493	0.000840606	0.00193938	0.0187572	0.0156084	0.00437356	0.0108542	0.00631989	0.000840606	0.0187572	0.00437356	0.00219493	0.00193938	0.0156084	0.0108542
K01627	2-dehydro-3-deoxyphosphooctonate aldolase (KDO 8-P synthase) [EC:2.5.1.55]	0.0102676	0.00492282	0.0075952	0.479453	0.0407163	79	20	92	30	74	42	53	20	0.0128018	0.00438985	0.011048	0.00447549	0.0115669	0.00630337	0.00565363	0.00452256	0.0128018	0.011048	0.0115669	0.00565363	0.00438985	0.00447549	0.00630337	0.00452256
K03265	peptide chain release factor eRF subunit 1	0.00341179	0.0117652	0.00758847	3.44838	0.0527676	13	33	7	112	20	47	71	71	0.00210663	0.00724326	0.000840606	0.0167085	0.00312619	0.00705377	0.00757373	0.0160551	0.00210663	0.000840606	0.00312619	0.00757373	0.00724326	0.0167085	0.00705377	0.0160551
K03524	BirA family transcriptional regulator, biotin operon repressor / biotin-[acetyl-CoA-carboxylase] ligase [EC:6.3.4.15]	0.0113587	0.00372997	0.00754431	0.328382	0.309622	45	3	233	16	50	52	22	18	0.00729218	0.000658478	0.0279802	0.00238693	0.00781548	0.00780418	0.00234679	0.00407031	0.00729218	0.0279802	0.00781548	0.00234679	0.000658478	0.00238693	0.00780418	0.00407031
K03705	heat-inducible transcriptional repressor	0.0118057	0.00324529	0.00752551	0.274891	0.290611	48	15	250	14	48	19	18	21	0.00777833	0.00329239	0.0300216	0.00208856	0.00750286	0.00285153	0.0019201	0.00474869	0.00777833	0.0300216	0.00750286	0.0019201	0.00329239	0.00208856	0.00285153	0.00474869
K01983	SRP RNA	0.00565388	0.00939593	0.00752491	1.66185	0.127639	30	44	70	46	25	62	51	52	0.00486146	0.00965768	0.00840606	0.00686241	0.00390774	0.00930498	0.00544028	0.0117587	0.00486146	0.00840606	0.00390774	0.00544028	0.00965768	0.00686241	0.00930498	0.0117587
K01551	arsenite-transporting ATPase [EC:3.6.3.16]	0.00407607	0.010939	0.00750756	2.68372	0.000564258	5	31	6	54	29	72	96	80	0.000810243	0.00680427	0.000720519	0.00805588	0.00453298	0.0108058	0.0102405	0.0180903	0.000810243	0.000720519	0.00453298	0.0102405	0.00680427	0.00805588	0.0108058	0.0180903
K07040	uncharacterized protein	0.0110473	0.00390251	0.00747489	0.353255	0.220066	34	4	144	0	130	62	10	24	0.00550965	0.000877971	0.0172925	0	0.0203202	0.00930498	0.00106672	0.00542708	0.00550965	0.0172925	0.0203202	0.00106672	0.000877971	0	0.00930498	0.00542708
K01693	imidazoleglycerol-phosphate dehydratase [EC:4.2.1.19]	0.00827797	0.00666271	0.00747034	0.804872	0.701753	20	18	81	5	120	83	13	42	0.00324097	0.00395087	0.00972701	0.000745915	0.0187572	0.0124567	0.00138674	0.00949738	0.00324097	0.00972701	0.0187572	0.00138674	0.00395087	0.000745915	0.0124567	0.00949738
K00340	NADH dehydrogenase I subunit K [EC:1.6.5.3]	0.00495342	0.00997411	0.00746376	2.01358	0.214911	27	51	5	75	26	73	101	29	0.00437531	0.0111941	0.000600433	0.0111887	0.00406405	0.0109559	0.0107739	0.00655772	0.00437531	0.000600433	0.00406405	0.0107739	0.0111941	0.0111887	0.0109559	0.00655772
K02823	dihydroorotate dehydrogenase electron transfer subunit	0.00913321	0.00573218	0.0074327	0.627619	0.238184	58	16	126	51	57	38	29	27	0.00939882	0.00351188	0.0151309	0.00760833	0.00890965	0.00570305	0.0030935	0.00610546	0.00939882	0.0151309	0.00890965	0.0030935	0.00351188	0.00760833	0.00570305	0.00610546
K08591	glycerol-3-phosphate acyltransferase PlsY [EC:2.3.1.15]	0.011052	0.00379248	0.00742222	0.34315	0.37397	17	2	231	8	85	45	4	30	0.00275483	0.000438985	0.02774	0.00119346	0.0132863	0.00675361	0.000426689	0.00678385	0.00275483	0.02774	0.0132863	0.000426689	0.000438985	0.00119346	0.00675361	0.00678385
K00171	pyruvate ferredoxin oxidoreductase, delta subunit [EC:1.2.7.1]	0.0035604	0.0112696	0.007415	3.16526	0.0021415	2	33	5	71	19	64	97	78	0.000324097	0.00724326	0.000600433	0.010592	0.00296988	0.00960514	0.0103472	0.017638	0.000324097	0.000600433	0.00296988	0.0103472	0.00724326	0.010592	0.00960514	0.017638
K07316	adenine-specific DNA-methyltransferase [EC:2.1.1.72]	0.00613354	0.00869448	0.00741401	1.41753	0.275037	27	19	70	48	67	105	12	34	0.00437531	0.00417036	0.00840606	0.00716078	0.0104727	0.0157584	0.00128007	0.00768836	0.00437531	0.00840606	0.0104727	0.00128007	0.00417036	0.00716078	0.0157584	0.00768836
K09942	hypothetical protein	0.00668023	0.0081437	0.00741197	1.21907	0.721838	0	8	2	0	166	127	5	52	0	0.00175594	0.000240173	0	0.0259474	0.0190602	0.000533361	0.0117587	0	0.000240173	0.0259474	0.000533361	0.00175594	0	0.0190602	0.0117587
K01673	carbonic anhydrase [EC:4.2.1.1]	0.00469948	0.0101234	0.00741144	2.15415	0.0366416	7	18	12	75	41	71	92	65	0.00113434	0.00395087	0.00144104	0.0111887	0.00640869	0.0106557	0.00981385	0.0146983	0.00113434	0.00144104	0.00640869	0.00981385	0.00395087	0.0111887	0.0106557	0.0146983
K01496	phosphoribosyl-AMP cyclohydrolase [EC:3.5.4.19]	0.00415386	0.0106267	0.00739029	2.55828	0.0368452	2	19	6	74	73	96	39	57	0.000324097	0.00417036	0.000720519	0.0110395	0.0114106	0.0144077	0.00416022	0.0128893	0.000324097	0.000720519	0.0114106	0.00416022	0.00417036	0.0110395	0.0144077	0.0128893
K03856	3-deoxy-7-phosphoheptulonate synthase [EC:2.5.1.54]	0.00846305	0.00630816	0.0073856	0.745376	0.604067	42	52	120	14	59	42	32	24	0.00680604	0.0114136	0.0144104	0.00208856	0.00922227	0.00630337	0.00341351	0.00542708	0.00680604	0.0144104	0.00922227	0.00341351	0.0114136	0.00208856	0.00630337	0.00542708
K04652	hydrogenase nickel incorporation protein HypB	0.00424045	0.0105272	0.0073838	2.48256	0.00422394	9	40	30	64	27	56	72	68	0.00145844	0.00877971	0.0036026	0.00954771	0.00422036	0.0084045	0.0076804	0.0153767	0.00145844	0.0036026	0.00422036	0.0076804	0.00877971	0.00954771	0.0084045	0.0153767
K02548	1,4-dihydroxy-2-naphthoate octaprenyltransferase [EC:2.5.1.74]	0.0084229	0.00629566	0.00735928	0.747446	0.730935	104	9	16	84	19	41	112	20	0.016853	0.00197543	0.00192138	0.0125314	0.00296988	0.00615329	0.0119473	0.00452256	0.016853	0.00192138	0.00296988	0.0119473	0.00197543	0.0125314	0.00615329	0.00452256
K03698	CMP-binding protein	0.0129744	0.00169556	0.00733496	0.130686	0.320638	42	9	332	2	30	21	5	6	0.00680604	0.00197543	0.0398687	0.000298366	0.00468929	0.00315169	0.000533361	0.00135677	0.00680604	0.0398687	0.00468929	0.000533361	0.00197543	0.000298366	0.00315169	0.00135677
K07013		0.00342093	0.0112201	0.0073205	3.27983	0.105379	5	21	10	115	31	38	64	77	0.000810243	0.00460935	0.00120087	0.017156	0.0048456	0.00570305	0.00682702	0.0174119	0.000810243	0.00120087	0.0048456	0.00682702	0.00460935	0.017156	0.00570305	0.0174119
K00978	glucose-1-phosphate cytidylyltransferase [EC:2.7.7.33]	0.00376478	0.0108456	0.00730521	2.88082	0.159264	49	89	16	115	8	25	37	13	0.00794038	0.0195349	0.00192138	0.017156	0.00125048	0.00375201	0.00394687	0.00293967	0.00794038	0.00192138	0.00125048	0.00394687	0.0195349	0.017156	0.00375201	0.00293967
K07791	anaerobic C4-dicarboxylate transporter DcuA	0.00668403	0.00791025	0.00729714	1.18345	0.781299	112	40	13	57	4	58	60	25	0.0181494	0.00877971	0.00156112	0.00850343	0.000625238	0.00870466	0.00640033	0.00565321	0.0181494	0.00156112	0.000625238	0.00640033	0.00877971	0.00850343	0.00870466	0.00565321
K00096	glycerol-1-phosphate dehydrogenase [NAD(P)] [EC:1.1.1.261]	0.00971894	0.00485649	0.00728771	0.499693	0.524204	18	16	248	32	17	23	33	34	0.00291687	0.00351188	0.0297815	0.00477385	0.00265726	0.00345185	0.00352018	0.00768836	0.00291687	0.0297815	0.00265726	0.00352018	0.00351188	0.00477385	0.00345185	0.00768836
K01356	repressor LexA [EC:3.4.21.88]	0.0109696	0.00350835	0.00723899	0.319824	0.21066	36	4	137	2	132	48	9	25	0.00583375	0.000877971	0.0164519	0.000298366	0.0206329	0.00720385	0.00096005	0.00565321	0.00583375	0.0164519	0.0206329	0.00096005	0.000877971	0.000298366	0.00720385	0.00565321
K06183	ribosomal small subunit pseudouridine synthase A [EC:5.4.99.12]	0.0101799	0.00424472	0.00721231	0.41697	0.378107	11	1	181	2	108	69	3	27	0.00178253	0.000219493	0.0217357	0.000298366	0.0168814	0.0103555	0.000320017	0.00610546	0.00178253	0.0217357	0.0168814	0.000320017	0.000219493	0.000298366	0.0103555	0.00610546
K01523	phosphoribosyl-ATP pyrophosphohydrolase [EC:3.6.1.31]	0.00584502	0.00855943	0.00720223	1.4644	0.148767	10	12	31	44	84	90	46	51	0.00162049	0.00263391	0.00372268	0.00656405	0.01313	0.0135072	0.00490692	0.0115325	0.00162049	0.00372268	0.01313	0.00490692	0.00263391	0.00656405	0.0135072	0.0115325
K03546	exonuclease SbcC	0.00768654	0.00666297	0.00717476	0.866835	0.707447	30	12	92	28	84	87	16	30	0.00486146	0.00263391	0.011048	0.00417712	0.01313	0.013057	0.00170676	0.00678385	0.00486146	0.011048	0.01313	0.00170676	0.00263391	0.00417712	0.013057	0.00678385
K06133	4'-phosphopantetheinyl transferase [EC:2.7.8.-]	0.0103724	0.0039602	0.0071663	0.381802	0.285535	32	1	178	8	88	66	11	20	0.00518555	0.000219493	0.0213754	0.00119346	0.0137552	0.0099053	0.00117339	0.00452256	0.00518555	0.0213754	0.0137552	0.00117339	0.000219493	0.00119346	0.0099053	0.00452256
K02188	cobalamin biosynthesis protein CbiD	0.0074589	0.00679518	0.00712704	0.911015	0.78179	54	27	131	77	9	47	37	12	0.00875062	0.0059263	0.0157313	0.0114871	0.00140679	0.00705377	0.00394687	0.00271354	0.00875062	0.0157313	0.00140679	0.00394687	0.0059263	0.0114871	0.00705377	0.00271354
K04801	replication factor C small subunit	0.00345943	0.0107931	0.00712626	3.1199	0.01633	2	18	3	47	20	76	94	92	0.000324097	0.00395087	0.00036026	0.0070116	0.00312619	0.0114061	0.0100272	0.0208038	0.000324097	0.00036026	0.00312619	0.0100272	0.00395087	0.0070116	0.0114061	0.0208038
K07258	D-alanyl-D-alanine carboxypeptidase (penicillin-binding protein 5/6) [EC:3.4.16.4]	0.0111524	0.00305285	0.00710263	0.273739	0.288442	58	2	249	29	21	24	19	17	0.00939882	0.000438985	0.0299015	0.0043263	0.0032825	0.00360193	0.00202677	0.00384418	0.00939882	0.0299015	0.0032825	0.00202677	0.000438985	0.0043263	0.00360193	0.00384418
K07862	serine/threonine transporter	0.00765808	0.0064871	0.00707259	0.847092	0.584607	37	32	85	31	50	32	62	42	0.0059958	0.00702377	0.0102074	0.00462467	0.00781548	0.00480257	0.00661368	0.00949738	0.0059958	0.0102074	0.00781548	0.00661368	0.00702377	0.00462467	0.00480257	0.00949738
K02348	ElaA protein	0.00607184	0.00807041	0.00707113	1.32915	0.743179	38	13	5	100	5	56	157	27	0.00615785	0.00285341	0.000600433	0.0149183	0.000781548	0.0084045	0.0167475	0.00610546	0.00615785	0.000600433	0.000781548	0.0167475	0.00285341	0.0149183	0.0084045	0.00610546
K01092	myo-inositol-1(or 4)-monophosphatase [EC:3.1.3.25]	0.00758592	0.00653905	0.00706249	0.861999	0.684641	36	6	7	27	133	101	27	25	0.00583375	0.00131696	0.000840606	0.00402794	0.0207892	0.0151581	0.00288015	0.00565321	0.00583375	0.000840606	0.0207892	0.00288015	0.00131696	0.00402794	0.0151581	0.00565321
K06187	recombination protein RecR	0.00848998	0.00563246	0.00706122	0.663424	0.382123	56	11	100	24	66	71	24	26	0.00907472	0.00241442	0.0120087	0.00358039	0.0103164	0.0106557	0.00256013	0.00587933	0.00907472	0.0120087	0.0103164	0.00256013	0.00241442	0.00358039	0.0106557	0.00587933
K07738	transcriptional repressor NrdR	0.0100293	0.00409109	0.00706018	0.407915	0.267171	27	15	139	8	113	46	13	22	0.00437531	0.00329239	0.016692	0.00119346	0.017663	0.00690369	0.00138674	0.00497482	0.00437531	0.016692	0.017663	0.00138674	0.00329239	0.00119346	0.00690369	0.00497482
K14104	energy-converting hydrogenase A subunit M	0.00424776	0.00983478	0.00704127	2.31529	0.212376	1	17	6	109	43	37	88	61	0.000162049	0.00373138	0.000720519	0.0162609	0.00672131	0.00555297	0.00938716	0.0137938	0.000162049	0.000720519	0.00672131	0.00938716	0.00373138	0.0162609	0.00555297	0.0137938
K00783	hypothetical protein	0.010238	0.003824	0.00703099	0.373512	0.123255	44	2	132	19	102	56	19	16	0.00713014	0.000438985	0.0158514	0.00283448	0.0159436	0.0084045	0.00202677	0.00361805	0.00713014	0.0158514	0.0159436	0.00202677	0.000438985	0.00283448	0.0084045	0.00361805
K03592	PmbA protein	0.00734304	0.00663014	0.00698659	0.902915	0.885326	0	2	1	3	181	103	9	45	0	0.000438985	0.000120087	0.000447549	0.028292	0.0154583	0.00096005	0.0101758	0	0.000120087	0.028292	0.00096005	0.000438985	0.000447549	0.0154583	0.0101758
K13252	putrescine carbamoyltransferase [EC:2.1.3.6]	0.00554619	0.00840142	0.0069738	1.51481	0.655632	6	83	132	32	7	21	40	33	0.000972291	0.0182179	0.0158514	0.00477385	0.00109417	0.00315169	0.00426689	0.00746223	0.000972291	0.0158514	0.00109417	0.00426689	0.0182179	0.00477385	0.00315169	0.00746223
K09710	hypothetical protein	0.00781102	0.00612792	0.00696947	0.784523	0.671952	32	7	117	26	70	73	10	36	0.00518555	0.00153645	0.0140501	0.00387876	0.0109417	0.0109559	0.00106672	0.00814062	0.00518555	0.0140501	0.0109417	0.00106672	0.00153645	0.00387876	0.0109559	0.00814062
K02427	ribosomal RNA large subunit methyltransferase E [EC:2.1.1.-]	0.0030027	0.010921	0.00696187	3.63708	0.154083	11	26	12	142	18	23	56	59	0.00178253	0.00570681	0.00144104	0.021184	0.00281357	0.00345185	0.00597365	0.0133416	0.00178253	0.00144104	0.00281357	0.00597365	0.00570681	0.021184	0.00345185	0.0133416
K04564	superoxide dismutase, Fe-Mn family [EC:1.15.1.1]	0.00609665	0.0077453	0.00692098	1.27042	0.611643	65	16	17	42	51	78	36	42	0.0105332	0.00351188	0.00204147	0.00626568	0.00797179	0.0117063	0.0038402	0.00949738	0.0105332	0.00204147	0.00797179	0.0038402	0.00351188	0.00626568	0.0117063	0.00949738
K03151	thiamine biosynthesis protein ThiI	0.00989134	0.00394581	0.00691857	0.398915	0.421755	20	21	241	27	37	22	15	17	0.00324097	0.00460935	0.0289408	0.00402794	0.00578345	0.00330177	0.00160008	0.00384418	0.00324097	0.0289408	0.00578345	0.00160008	0.00460935	0.00402794	0.00330177	0.00384418
K05832	putative ABC transport system permease protein	0.0125545	0.00125962	0.00690705	0.100332	0.331379	32	11	345	6	21	7	3	3	0.00518555	0.00241442	0.0414298	0.000895098	0.0032825	0.00105056	0.000320017	0.000678385	0.00518555	0.0414298	0.0032825	0.000320017	0.00241442	0.000895098	0.00105056	0.000678385
K04488	nitrogen fixation protein NifU and related proteins	0.00779829	0.00601477	0.00690653	0.771294	0.56036	41	18	104	50	56	21	31	42	0.00664399	0.00395087	0.012489	0.00745915	0.00875334	0.00315169	0.00330684	0.00949738	0.00664399	0.012489	0.00875334	0.00330684	0.00395087	0.00745915	0.00315169	0.00949738
K02189	cobalamin biosynthesis protein CbiG	0.00789877	0.00586663	0.0068827	0.742727	0.620194	17	5	158	46	29	31	50	48	0.00275483	0.00109746	0.0189737	0.00686241	0.00453298	0.00465249	0.00533361	0.0108542	0.00275483	0.0189737	0.00453298	0.00533361	0.00109746	0.00686241	0.00465249	0.0108542
K06076	long-chain fatty acid transport protein	0.00706628	0.00667437	0.00687032	0.944537	0.941184	102	10	6	61	50	74	30	19	0.016529	0.00219493	0.000720519	0.00910016	0.00781548	0.0111059	0.00320017	0.00429644	0.016529	0.000720519	0.00781548	0.00320017	0.00219493	0.00910016	0.0111059	0.00429644
K03570	rod shape-determining protein MreC	0.00740691	0.00633206	0.00686949	0.854885	0.683776	55	4	48	39	82	91	20	22	0.00891267	0.000877971	0.00576415	0.00581813	0.0128174	0.0136573	0.00213344	0.00497482	0.00891267	0.00576415	0.0128174	0.00213344	0.000877971	0.00581813	0.0136573	0.00497482
K01823	isopentenyl-diphosphate delta-isomerase [EC:5.3.3.2]	0.00399225	0.00967581	0.00683403	2.42365	0.0133917	20	28	36	74	6	59	70	56	0.00324097	0.0061458	0.00432311	0.0110395	0.000937858	0.00885474	0.00746706	0.0126632	0.00324097	0.00432311	0.000937858	0.00746706	0.0061458	0.0110395	0.00885474	0.0126632
K07045		0.00583011	0.00783107	0.00683059	1.34321	0.228799	15	19	77	68	39	38	52	50	0.00243073	0.00417036	0.00924666	0.0101444	0.00609607	0.00570305	0.00554696	0.0113064	0.00243073	0.00924666	0.00609607	0.00554696	0.00417036	0.0101444	0.00570305	0.0113064
K00989	ribonuclease PH [EC:2.7.7.56]	0.00529482	0.00833932	0.00681707	1.575	0.393514	13	15	38	4	86	118	10	52	0.00210663	0.00329239	0.00456329	0.000596732	0.0134426	0.0177095	0.00106672	0.0117587	0.00210663	0.00456329	0.0134426	0.00106672	0.00329239	0.000596732	0.0177095	0.0117587
K02454	general secretion pathway protein E	0.00675371	0.00687475	0.00681423	1.01792	0.970005	21	15	62	3	85	89	27	46	0.00340302	0.00329239	0.00744536	0.000447549	0.0132863	0.0133571	0.00288015	0.0104019	0.00340302	0.00744536	0.0132863	0.00288015	0.00329239	0.000447549	0.0133571	0.0104019
K07138		0.00665275	0.00688835	0.00677055	1.03541	0.944198	42	55	94	17	19	29	52	38	0.00680604	0.0120721	0.0112881	0.00253611	0.00296988	0.00435233	0.00554696	0.00859287	0.00680604	0.0112881	0.00296988	0.00554696	0.0120721	0.00253611	0.00435233	0.00859287
K00533	ferredoxin hydrogenase large subunit [EC:1.12.7.2]	0.0131439	0.000393819	0.00676886	0.0299621	0.308182	20	0	370	4	30	2	2	3	0.00324097	0	0.044432	0.000596732	0.00468929	0.000300161	0.000213344	0.000678385	0.00324097	0.044432	0.00468929	0.000213344	0	0.000596732	0.000300161	0.000678385
K07282	poly-gamma-glutamate synthesis protein (capsule biosynthesis protein)	0.0125206	0.00100592	0.00676328	0.080341	0.228177	40	5	290	6	50	6	9	5	0.00648194	0.00109746	0.0348251	0.000895098	0.00781548	0.000900482	0.00096005	0.00113064	0.00648194	0.0348251	0.00781548	0.00096005	0.00109746	0.000895098	0.000900482	0.00113064
K10188	lactose/L-arabinose transport system substrate-binding protein	0.0116321	0.00187427	0.00675319	0.161129	0.310075	22	3	288	8	42	12	17	17	0.00356507	0.000658478	0.0345849	0.00119346	0.006565	0.00180096	0.00181343	0.00384418	0.00356507	0.0345849	0.006565	0.00181343	0.000658478	0.00119346	0.00180096	0.00384418
K00204	formylmethanofuran dehydrogenase subunit H [EC:1.2.99.5]	0.00268051	0.0107755	0.00672801	4.01994	0.0280908	2	19	3	91	26	68	56	67	0.000324097	0.00417036	0.00036026	0.0135756	0.00406405	0.0102055	0.00597365	0.0151506	0.000324097	0.00036026	0.00406405	0.00597365	0.00417036	0.0135756	0.0102055	0.0151506
K00859	dephospho-CoA kinase [EC:2.7.1.24]	0.00939507	0.00401309	0.00670408	0.427149	0.271543	37	1	160	22	73	55	9	19	0.0059958	0.000219493	0.0192138	0.00328202	0.0114106	0.00825442	0.00096005	0.00429644	0.0059958	0.0192138	0.0114106	0.00096005	0.000219493	0.00328202	0.00825442	0.00429644
K03320	ammonium transporter, Amt family	0.00615551	0.00717814	0.00666682	1.16613	0.573986	30	31	37	51	55	32	63	42	0.00486146	0.00680427	0.0044432	0.00760833	0.00859703	0.00480257	0.00672035	0.00949738	0.00486146	0.0044432	0.00859703	0.00672035	0.00680427	0.00760833	0.00480257	0.00949738
K07050		0.0124516	0.000860817	0.00665621	0.069133	0.325139	35	2	348	6	15	2	0	8	0.0056717	0.000438985	0.0417901	0.000895098	0.00234464	0.000300161	0	0.00180903	0.0056717	0.0417901	0.00234464	0	0.000438985	0.000895098	0.000300161	0.00180903
K03667	ATP-dependent HslUV protease ATP-binding subunit HslU	0.00677428	0.00650715	0.00664071	0.960568	0.948552	34	36	105	8	24	39	49	49	0.00550965	0.00790174	0.0126091	0.00119346	0.00375143	0.00585313	0.00522694	0.0110803	0.00550965	0.0126091	0.00375143	0.00522694	0.00790174	0.00119346	0.00585313	0.0110803
K03101	signal peptidase II [EC:3.4.23.36]	0.00753407	0.00570331	0.00661869	0.757002	0.619652	41	2	29	29	113	63	22	38	0.00664399	0.000438985	0.00348251	0.0043263	0.017663	0.00945506	0.00234679	0.00859287	0.00664399	0.00348251	0.017663	0.00234679	0.000438985	0.0043263	0.00945506	0.00859287
K01212	levanase [EC:3.2.1.65]	0.00639445	0.00682456	0.0066095	1.06726	0.923537	93	15	8	46	29	63	47	34	0.0150705	0.00329239	0.000960692	0.00686241	0.00453298	0.00945506	0.0050136	0.00768836	0.0150705	0.000960692	0.00453298	0.0050136	0.00329239	0.00686241	0.00945506	0.00768836
K00525	ribonucleoside-diphosphate reductase alpha chain [EC:1.17.4.1]	0.00677668	0.00635093	0.00656381	0.937174	0.846064	35	37	59	19	57	36	51	40	0.0056717	0.00812123	0.0070851	0.00283448	0.00890965	0.00540289	0.00544028	0.00904513	0.0056717	0.0070851	0.00890965	0.00544028	0.00812123	0.00283448	0.00540289	0.00904513
K06199	CrcB protein	0.00777606	0.00531409	0.00654508	0.683391	0.506192	33	5	46	7	96	46	49	54	0.0053476	0.00109746	0.00552398	0.00104428	0.0150057	0.00690369	0.00522694	0.0122109	0.0053476	0.00552398	0.0150057	0.00522694	0.00109746	0.00104428	0.00690369	0.0122109
K13895	microcin C transport system permease protein	0.00540644	0.00767912	0.00654278	1.42037	0.492663	0	4	3	2	134	123	3	49	0	0.000877971	0.00036026	0.000298366	0.0209455	0.0184599	0.000320017	0.0110803	0	0.00036026	0.0209455	0.000320017	0.000877971	0.000298366	0.0184599	0.0110803
K03885	NADH dehydrogenase [EC:1.6.99.3]	0.0036295	0.00943876	0.00653413	2.60057	0.0182812	6	29	5	53	33	51	73	70	0.000972291	0.00636529	0.000600433	0.0079067	0.00515822	0.00765409	0.00778707	0.015829	0.000972291	0.000600433	0.00515822	0.00778707	0.00636529	0.0079067	0.00765409	0.015829
K00797	spermidine synthase [EC:2.5.1.16]	0.0107068	0.00234642	0.00652659	0.219153	0.316057	38	14	246	3	34	21	17	12	0.00615785	0.0030729	0.0295413	0.000447549	0.00531453	0.00315169	0.00181343	0.00271354	0.00615785	0.0295413	0.00531453	0.00181343	0.0030729	0.000447549	0.00315169	0.00271354
K11069	spermidine/putrescine transport system substrate-binding protein	0.0085235	0.00450507	0.00651428	0.528547	0.480518	77	11	151	23	10	54	18	18	0.0124777	0.00241442	0.0181331	0.00343121	0.0015631	0.00810434	0.0019201	0.00407031	0.0124777	0.0181331	0.0015631	0.0019201	0.00241442	0.00343121	0.00810434	0.00407031
K09717	hypothetical protein	0.00316744	0.00984685	0.00650714	3.10878	0.0767538	6	25	5	92	28	38	63	64	0.000972291	0.00548732	0.000600433	0.0137248	0.00437667	0.00570305	0.00672035	0.0144722	0.000972291	0.000600433	0.00437667	0.00672035	0.00548732	0.0137248	0.00570305	0.0144722
K00260	glutamate dehydrogenase [EC:1.4.1.2]	0.0114679	0.00148291	0.0064754	0.12931	0.211082	100	12	230	9	9	7	6	4	0.0162049	0.00263391	0.0276199	0.00134265	0.00140679	0.00105056	0.000640033	0.000904513	0.0162049	0.0276199	0.00140679	0.000640033	0.00263391	0.00134265	0.00105056	0.000904513
K07271	lipopolysaccharide cholinephosphotransferase [EC:2.7.8.-]	0.00661403	0.00633092	0.00647248	0.957196	0.96556	106	8	8	88	15	56	56	9	0.0171771	0.00175594	0.000960692	0.0131281	0.00234464	0.0084045	0.00597365	0.00203515	0.0171771	0.000960692	0.00234464	0.00597365	0.00175594	0.0131281	0.0084045	0.00203515
K00852	ribokinase [EC:2.7.1.15]	0.00390536	0.00903276	0.00646906	2.31291	0.0983802	2	21	10	71	39	37	75	68	0.000324097	0.00460935	0.00120087	0.010592	0.00609607	0.00555297	0.00800042	0.0153767	0.000324097	0.00120087	0.00609607	0.00800042	0.00460935	0.010592	0.00555297	0.0153767
K06020	sulfate-transporting ATPase [EC:3.6.3.25]	0.0069928	0.00593045	0.00646163	0.84808	0.834621	32	29	147	19	11	38	32	39	0.00518555	0.00636529	0.0176527	0.00283448	0.00171941	0.00570305	0.00341351	0.008819	0.00518555	0.0176527	0.00171941	0.00341351	0.00636529	0.00283448	0.00570305	0.008819
K00567	methylated-DNA-[protein]-cysteine S-methyltransferase [EC:2.1.1.63]	0.00780982	0.00511304	0.00646143	0.654694	0.422287	23	10	62	12	112	60	24	33	0.00372712	0.00219493	0.00744536	0.0017902	0.0175067	0.00900482	0.00256013	0.00746223	0.00372712	0.00744536	0.0175067	0.00256013	0.00219493	0.0017902	0.00900482	0.00746223
K07739	elongator complex protein 3 [EC:2.3.1.48]	0.00312551	0.0097926	0.00645905	3.13312	0.00205703	6	29	11	59	23	62	62	65	0.000972291	0.00636529	0.00132095	0.00880179	0.00359512	0.00930498	0.00661368	0.0146983	0.000972291	0.00132095	0.00359512	0.00661368	0.00636529	0.00880179	0.00930498	0.0146983
K03074	preprotein translocase subunit SecF	0.00632251	0.00656756	0.00644504	1.03876	0.929505	33	17	80	33	32	33	50	56	0.0053476	0.00373138	0.00960692	0.00492304	0.00500191	0.00495265	0.00533361	0.0126632	0.0053476	0.00960692	0.00500191	0.00533361	0.00373138	0.00492304	0.00495265	0.0126632
K02023	multiple sugar transport system ATP-binding protein	0.00389015	0.00899203	0.00644109	2.31149	0.169797	10	47	27	7	35	60	49	69	0.00162049	0.0103162	0.00324234	0.00104428	0.00547084	0.00900482	0.00522694	0.0156028	0.00162049	0.00324234	0.00547084	0.00522694	0.0103162	0.00104428	0.00900482	0.0156028
K04486	histidinol-phosphatase (PHP family) [EC:3.1.3.15]	0.012421	0.000450127	0.00643558	0.0362391	0.319852	27	0	356	5	15	1	2	4	0.00437531	0	0.0427508	0.000745915	0.00234464	0.00015008	0.000213344	0.000904513	0.00437531	0.0427508	0.00234464	0.000213344	0	0.000745915	0.00015008	0.000904513
K05593	aminoglycoside 6-adenylyltransferase [EC:2.7.7.-]	0.0106051	0.00223915	0.0064221	0.211139	0.504773	254	0	7	56	2	1	1	2	0.0411603	0	0.000840606	0.00835424	0.000312619	0.00015008	0.000106672	0.000452256	0.0411603	0.000840606	0.000312619	0.000106672	0	0.00835424	0.00015008	0.000452256
K06973		0.00853718	0.00425608	0.00639663	0.498535	0.323213	10	5	111	2	116	74	10	20	0.00162049	0.00109746	0.0133296	0.000298366	0.0181319	0.0111059	0.00106672	0.00452256	0.00162049	0.0133296	0.0181319	0.00106672	0.00109746	0.000298366	0.0111059	0.00452256
K03182	3-octaprenyl-4-hydroxybenzoate carboxy-lyase UbiD [EC:4.1.1.-]	0.0053049	0.00748798	0.00639644	1.41152	0.485749	1	6	3	3	129	117	5	47	0.000162049	0.00131696	0.00036026	0.000447549	0.0201639	0.0175594	0.000533361	0.010628	0.000162049	0.00036026	0.0201639	0.000533361	0.00131696	0.000447549	0.0175594	0.010628
K03609	septum site-determining protein MinD	0.0105687	0.002204	0.00638634	0.20854	0.248745	43	20	223	7	45	15	14	5	0.00696809	0.00438985	0.0267793	0.00104428	0.00703393	0.0022512	0.00149341	0.00113064	0.00696809	0.0267793	0.00703393	0.00149341	0.00438985	0.00104428	0.0022512	0.00113064
K03550	holliday junction DNA helicase RuvA	0.00875268	0.00393825	0.00634547	0.449949	0.189197	60	12	133	29	48	39	17	13	0.00972291	0.00263391	0.0159715	0.0043263	0.00750286	0.00585313	0.00181343	0.00293967	0.00972291	0.0159715	0.00750286	0.00181343	0.00263391	0.0043263	0.00585313	0.00293967
K03684	ribonuclease D [EC:3.1.13.5]	0.00623605	0.00643261	0.00633433	1.03152	0.961967	1	9	1	0	153	95	7	42	0.000162049	0.00197543	0.000120087	0	0.0239154	0.0142576	0.000746706	0.00949738	0.000162049	0.000120087	0.0239154	0.000746706	0.00197543	0	0.0142576	0.00949738
K01424	L-asparaginase [EC:3.5.1.1]	0.00688542	0.00578108	0.00633325	0.839612	0.688097	29	28	54	12	91	56	20	30	0.00469941	0.0061458	0.00648467	0.0017902	0.0142242	0.0084045	0.00213344	0.00678385	0.00469941	0.00648467	0.0142242	0.00213344	0.0061458	0.0017902	0.0084045	0.00678385
K10110	maltose/maltodextrin transport system permease protein	0.0111916	0.00144932	0.00632047	0.129501	0.230912	38	10	245	4	54	14	7	4	0.00615785	0.00219493	0.0294212	0.000596732	0.00844072	0.00210112	0.000746706	0.000904513	0.00615785	0.0294212	0.00844072	0.000746706	0.00219493	0.000596732	0.00210112	0.000904513
K03630	DNA repair protein RadC	0.00728769	0.00531008	0.00629889	0.728637	0.59549	84	8	35	47	50	59	33	16	0.0136121	0.00175594	0.00420303	0.0070116	0.00781548	0.00885474	0.00352018	0.00361805	0.0136121	0.00420303	0.00781548	0.00352018	0.00175594	0.0070116	0.00885474	0.00361805
K12942	aminobenzoyl-glutamate transport protein	0.0108108	0.00177756	0.0062942	0.164424	0.237753	108	2	203	16	6	18	4	7	0.0175012	0.000438985	0.0243776	0.00238693	0.000937858	0.00270145	0.000426689	0.0015829	0.0175012	0.0243776	0.000937858	0.000426689	0.000438985	0.00238693	0.00270145	0.0015829
K00857	thymidine kinase [EC:2.7.1.21]	0.00763966	0.00493589	0.00628778	0.646087	0.64842	125	8	14	47	34	43	31	20	0.0202561	0.00175594	0.00168121	0.0070116	0.00531453	0.00645345	0.00330684	0.00452256	0.0202561	0.00168121	0.00531453	0.00330684	0.00175594	0.0070116	0.00645345	0.00452256
K04096	DNA processing protein	0.00678703	0.00578327	0.00628515	0.852107	0.691265	55	11	37	23	78	73	15	28	0.00891267	0.00241442	0.0044432	0.00343121	0.0121921	0.0109559	0.00160008	0.00633159	0.00891267	0.0044432	0.0121921	0.00160008	0.00241442	0.00343121	0.0109559	0.00633159
K06902	MFS transporter, UMF1 family	0.0101018	0.00243815	0.00626998	0.241358	0.174761	44	25	178	19	70	2	9	5	0.00713014	0.00548732	0.0213754	0.00283448	0.0109417	0.000300161	0.00096005	0.00113064	0.00713014	0.0213754	0.0109417	0.00096005	0.00548732	0.00283448	0.000300161	0.00113064
K00287	dihydrofolate reductase [EC:1.5.1.3]	0.00930539	0.00314758	0.00622648	0.338253	0.120174	92	2	61	17	72	49	35	10	0.0149085	0.000438985	0.00732528	0.00253611	0.0112543	0.00735393	0.00373353	0.00226128	0.0149085	0.00732528	0.0112543	0.00373353	0.000438985	0.00253611	0.00735393	0.00226128
K05838	putative thioredoxin	0.00647957	0.00595063	0.0062151	0.918367	0.896139	1	4	0	0	160	97	7	37	0.000162049	0.000877971	0	0	0.0250095	0.0145578	0.000746706	0.00836674	0.000162049	0	0.0250095	0.000746706	0.000877971	0	0.0145578	0.00836674
K01934	5-formyltetrahydrofolate cyclo-ligase [EC:6.3.3.2]	0.00829909	0.00412544	0.00621226	0.497096	0.291691	36	4	101	12	92	53	8	26	0.00583375	0.000877971	0.0121287	0.0017902	0.0143805	0.00795426	0.000853378	0.00587933	0.00583375	0.0121287	0.0143805	0.000853378	0.000877971	0.0017902	0.00795426	0.00587933
K14109	energy-converting hydrogenase A subunit R	0.00265464	0.00973673	0.00619569	3.66781	0.0696756	5	24	4	93	16	28	64	69	0.000810243	0.00526783	0.000480346	0.013874	0.00250095	0.00420225	0.00682702	0.0156028	0.000810243	0.000480346	0.00250095	0.00682702	0.00526783	0.013874	0.00420225	0.0156028
K07720	two-component system, response regulator YesN	0.0110094	0.00137003	0.00618973	0.124442	0.362928	17	1	312	7	21	7	5	14	0.00275483	0.000219493	0.037467	0.00104428	0.0032825	0.00105056	0.000533361	0.00316579	0.00275483	0.037467	0.0032825	0.000533361	0.000219493	0.00104428	0.00105056	0.00316579
K07046		0.00860671	0.00375348	0.0061801	0.43611	0.454284	141	8	69	37	4	38	25	9	0.0228488	0.00175594	0.00828597	0.00551977	0.000625238	0.00570305	0.00266681	0.00203515	0.0228488	0.00828597	0.000625238	0.00266681	0.00175594	0.00551977	0.00570305	0.00203515
K15051	DNA-entry nuclease	0.0117349	0.000597405	0.00616613	0.0509085	0.291482	34	0	325	13	14	3	2	0	0.00550965	0	0.0390281	0.00193938	0.00218833	0.000450241	0.000213344	0	0.00550965	0.0390281	0.00218833	0.000213344	0	0.00193938	0.000450241	0
K02304	precorrin-2 dehydrogenase / sirohydrochlorin ferrochelatase [EC:1.3.1.76 4.99.1.4]	0.00656256	0.0057692	0.00616588	0.879107	0.842113	11	2	17	3	123	68	30	53	0.00178253	0.000438985	0.00204147	0.000447549	0.0192261	0.0102055	0.00320017	0.0119848	0.00178253	0.00204147	0.0192261	0.00320017	0.000438985	0.000447549	0.0102055	0.0119848
K01223	6-phospho-beta-glucosidase [EC:3.2.1.86]	0.00586785	0.00646266	0.00616525	1.10137	0.879875	37	49	99	12	18	54	26	23	0.0059958	0.0107551	0.0118886	0.0017902	0.00281357	0.00810434	0.00277348	0.00520095	0.0059958	0.0118886	0.00281357	0.00277348	0.0107551	0.0017902	0.00810434	0.00520095
K00954	pantetheine-phosphate adenylyltransferase [EC:2.7.7.3]	0.00798492	0.00431317	0.00614905	0.540165	0.304638	55	12	135	37	32	32	17	19	0.00891267	0.00263391	0.0162117	0.00551977	0.00500191	0.00480257	0.00181343	0.00429644	0.00891267	0.0162117	0.00500191	0.00181343	0.00263391	0.00551977	0.00480257	0.00429644
K03575	A/G-specific adenine glycosylase [EC:3.2.2.-]	0.00652183	0.0057565	0.00613917	0.882651	0.749075	56	15	60	28	45	69	26	23	0.00907472	0.00329239	0.00720519	0.00417712	0.00703393	0.0103555	0.00277348	0.00520095	0.00907472	0.00720519	0.00703393	0.00277348	0.00329239	0.00417712	0.0103555	0.00520095
K02435	aspartyl-tRNA(Asn)/glutamyl-tRNA (Gln) amidotransferase subunit C [EC:6.3.5.6 6.3.5.7]	0.00767168	0.00457977	0.00612572	0.596971	0.422204	23	11	140	29	54	44	16	22	0.00372712	0.00241442	0.0168121	0.0043263	0.00844072	0.00660353	0.00170676	0.00497482	0.00372712	0.0168121	0.00844072	0.00170676	0.00241442	0.0043263	0.00660353	0.00497482
K04720	threonine-phosphate decarboxylase [EC:4.1.1.81]	0.00918252	0.00306425	0.00612339	0.333705	0.312715	45	5	212	34	20	27	8	9	0.00729218	0.00109746	0.0254583	0.00507222	0.00312619	0.00405217	0.000853378	0.00203515	0.00729218	0.0254583	0.00312619	0.000853378	0.00109746	0.00507222	0.00405217	0.00203515
K01879	glycyl-tRNA synthetase beta chain [EC:6.1.1.14]	0.00921499	0.00302558	0.00612028	0.328332	0.319165	66	23	189	11	14	21	12	10	0.0106952	0.00504833	0.0226964	0.00164101	0.00218833	0.00315169	0.00128007	0.00226128	0.0106952	0.0226964	0.00218833	0.00128007	0.00504833	0.00164101	0.00315169	0.00226128
K03183	ubiquinone/menaquinone biosynthesis methyltransferase [EC:2.1.1.-]	0.00680522	0.00542051	0.00611286	0.796523	0.631412	36	1	3	28	112	76	33	26	0.00583375	0.000219493	0.00036026	0.00417712	0.0175067	0.0114061	0.00352018	0.00587933	0.00583375	0.00036026	0.0175067	0.00352018	0.000219493	0.00417712	0.0114061	0.00587933
K01678	fumarate hydratase subunit beta [EC:4.2.1.2]	0.00579823	0.00638511	0.00609167	1.10122	0.766502	15	28	123	69	24	29	21	21	0.00243073	0.0061458	0.0147706	0.0102936	0.00375143	0.00435233	0.00224012	0.00474869	0.00243073	0.0147706	0.00375143	0.00224012	0.0061458	0.0102936	0.00435233	0.00474869
K02038	phosphate transport system permease protein	0.0104959	0.00163469	0.00606528	0.155746	0.247328	41	13	226	3	47	5	8	11	0.00664399	0.00285341	0.0271396	0.000447549	0.00734655	0.000750401	0.000853378	0.00248741	0.00664399	0.0271396	0.00734655	0.000853378	0.00285341	0.000447549	0.000750401	0.00248741
K03179	4-hydroxybenzoate octaprenyltransferase [EC:2.5.1.-]	0.00556645	0.00651335	0.0060399	1.17011	0.658031	0	3	3	1	134	120	9	32	0	0.000658478	0.00036026	0.000149183	0.0209455	0.0180096	0.00096005	0.0072361	0	0.00036026	0.0209455	0.00096005	0.000658478	0.000149183	0.0180096	0.0072361
K03549	KUP system potassium uptake protein	0.00807742	0.00398686	0.00603214	0.493581	0.274419	49	45	105	19	65	8	15	9	0.00794038	0.00987717	0.0126091	0.00283448	0.0101601	0.00120064	0.00160008	0.00203515	0.00794038	0.0126091	0.0101601	0.00160008	0.00987717	0.00283448	0.00120064	0.00203515
K08659	dipeptidase [EC:3.4.-.-]	0.00910952	0.00287212	0.00599082	0.315288	0.0580731	65	25	105	9	68	22	25	6	0.0105332	0.00548732	0.0126091	0.00134265	0.0106291	0.00330177	0.00266681	0.00135677	0.0105332	0.0126091	0.0106291	0.00266681	0.00548732	0.00134265	0.00330177	0.00135677
K06518	holin-like protein	0.00919877	0.00277897	0.00598887	0.302102	0.208559	31	1	136	4	94	40	7	19	0.00502351	0.000219493	0.0163318	0.000596732	0.0146931	0.00600321	0.000746706	0.00429644	0.00502351	0.0163318	0.0146931	0.000746706	0.000219493	0.000596732	0.00600321	0.00429644
K04568	lysyl-tRNA synthetase, class II [EC:6.1.1.6]	0.00581868	0.00615709	0.00598789	1.05816	0.934502	0	5	2	0	146	92	2	43	0	0.00109746	0.000240173	0	0.0228212	0.0138074	0.000213344	0.00972351	0	0.000240173	0.0228212	0.000213344	0.00109746	0	0.0138074	0.00972351
K07053		0.00715916	0.00481535	0.00598726	0.672613	0.564197	17	10	44	1	127	63	7	33	0.00275483	0.00219493	0.00528381	0.000149183	0.0198513	0.00945506	0.000746706	0.00746223	0.00275483	0.00528381	0.0198513	0.000746706	0.00219493	0.000149183	0.00945506	0.00746223
K03976	putative transcription regulator	0.0080326	0.00392619	0.0059794	0.488783	0.358755	9	0	113	2	106	68	5	23	0.00145844	0	0.0135698	0.000298366	0.0165688	0.0102055	0.000533361	0.00520095	0.00145844	0.0135698	0.0165688	0.000533361	0	0.000298366	0.0102055	0.00520095
K04798	prefoldin beta subunit	0.00261214	0.00934463	0.00597839	3.57738	0.101701	10	18	1	101	25	47	45	50	0.00162049	0.00395087	0.000120087	0.0150675	0.00390774	0.00705377	0.00480025	0.0113064	0.00162049	0.000120087	0.00390774	0.00480025	0.00395087	0.0150675	0.00705377	0.0113064
K07042	probable rRNA maturation factor	0.00744269	0.00450195	0.00597232	0.604883	0.445695	14	5	84	1	108	71	5	27	0.00226868	0.00109746	0.0100873	0.000149183	0.0168814	0.0106557	0.000533361	0.00610546	0.00226868	0.0100873	0.0168814	0.000533361	0.00109746	0.000149183	0.0106557	0.00610546
K00943	dTMP kinase [EC:2.7.4.9]	0.00643509	0.00545089	0.00594299	0.847057	0.72963	11	10	33	9	117	75	16	31	0.00178253	0.00219493	0.00396285	0.00134265	0.0182882	0.011256	0.00170676	0.00700997	0.00178253	0.00396285	0.0182882	0.00170676	0.00219493	0.00134265	0.011256	0.00700997
K00245	fumarate reductase iron-sulfur protein [EC:1.3.99.1]	0.00356445	0.00828869	0.00592657	2.32538	0.029657	8	21	26	36	22	61	60	62	0.00129639	0.00460935	0.00312225	0.00537059	0.00343881	0.0091549	0.00640033	0.0140199	0.00129639	0.00312225	0.00343881	0.00640033	0.00460935	0.00537059	0.0091549	0.0140199
K06923		0.0105988	0.00124774	0.00592326	0.117725	0.320093	29	7	280	6	24	5	3	8	0.00469941	0.00153645	0.0336242	0.000895098	0.00375143	0.000750401	0.000320017	0.00180903	0.00469941	0.0336242	0.00375143	0.000320017	0.00153645	0.000895098	0.000750401	0.00180903
K10041	putative glutamine transport system ATP-binding protein [EC:3.6.3.-]	0.00669211	0.0051535	0.0059228	0.770086	0.668419	38	23	98	10	32	32	36	41	0.00615785	0.00504833	0.0117685	0.00149183	0.00500191	0.00480257	0.0038402	0.00927126	0.00615785	0.0117685	0.00500191	0.0038402	0.00504833	0.00149183	0.00480257	0.00927126
K02072	D-methionine transport system permease protein	0.0083076	0.00352751	0.00591756	0.424612	0.195248	41	15	94	7	89	38	13	18	0.00664399	0.00329239	0.0112881	0.00104428	0.0139116	0.00570305	0.00138674	0.00407031	0.00664399	0.0112881	0.0139116	0.00138674	0.00329239	0.00104428	0.00570305	0.00407031
K06872		0.00898117	0.00279388	0.00588752	0.311082	0.170795	52	3	120	3	81	46	4	14	0.00842652	0.000658478	0.0144104	0.000447549	0.0126611	0.00690369	0.000426689	0.00316579	0.00842652	0.0144104	0.0126611	0.000426689	0.000658478	0.000447549	0.00690369	0.00316579
K00331	NADH dehydrogenase I subunit B [EC:1.6.5.3]	0.00563267	0.00612309	0.00587788	1.08707	0.872193	5	2	11	2	123	95	11	42	0.000810243	0.000438985	0.00132095	0.000298366	0.0192261	0.0142576	0.00117339	0.00949738	0.000810243	0.00132095	0.0192261	0.00117339	0.000438985	0.000298366	0.0142576	0.00949738
K05810	conserved hypothetical protein	0.010127	0.00160819	0.00586758	0.158803	0.304858	45	2	256	15	9	19	10	4	0.00729218	0.000438985	0.0307421	0.00223774	0.00140679	0.00285153	0.00106672	0.000904513	0.00729218	0.0307421	0.00140679	0.00106672	0.000438985	0.00223774	0.00285153	0.000904513
K00634	phosphate butyryltransferase [EC:2.3.1.19]	0.00482577	0.00690936	0.00586757	1.43176	0.591561	60	8	4	52	20	62	56	39	0.00972291	0.00175594	0.000480346	0.00775751	0.00312619	0.00930498	0.00597365	0.008819	0.00972291	0.000480346	0.00312619	0.00597365	0.00175594	0.00775751	0.00930498	0.008819
K03422	methyl-coenzyme M reductase subunit D	0.00296963	0.00871872	0.00584417	2.93596	0.0462552	7	20	7	60	19	35	65	72	0.00113434	0.00438985	0.000840606	0.00895098	0.00296988	0.00525281	0.0069337	0.0162812	0.00113434	0.000840606	0.00296988	0.0069337	0.00438985	0.00895098	0.00525281	0.0162812
K03523	putative biotin biosynthesis protein BioY	0.0103067	0.00135916	0.00583293	0.131871	0.261469	41	6	251	14	25	6	5	5	0.00664399	0.00131696	0.0301417	0.00208856	0.00390774	0.000900482	0.000533361	0.00113064	0.00664399	0.0301417	0.00390774	0.000533361	0.00131696	0.00208856	0.000900482	0.00113064
K02662	type IV pilus assembly protein PilM	0.0065377	0.00498235	0.00576003	0.762095	0.666305	2	9	11	2	152	86	7	21	0.000324097	0.00197543	0.00132095	0.000298366	0.0237591	0.0129069	0.000746706	0.00474869	0.000324097	0.00132095	0.0237591	0.000746706	0.00197543	0.000298366	0.0129069	0.00474869
K09922	hypothetical protein	0.00480216	0.00662933	0.00571575	1.38049	0.519322	26	15	3	62	52	66	61	18	0.00421326	0.00329239	0.00036026	0.00924934	0.0081281	0.0099053	0.00650701	0.00407031	0.00421326	0.00036026	0.0081281	0.00650701	0.00329239	0.00924934	0.0099053	0.00407031
K01488	adenosine deaminase [EC:3.5.4.4]	0.0103202	0.00110183	0.00571102	0.106765	0.214707	62	3	224	8	25	11	4	4	0.010047	0.000658478	0.0268994	0.00119346	0.00390774	0.00165088	0.000426689	0.000904513	0.010047	0.0268994	0.00390774	0.000426689	0.000658478	0.00119346	0.00165088	0.000904513
K07668	two-component system, OmpR family, response regulator VicR	0.00624462	0.00514712	0.00569587	0.824249	0.748379	26	2	36	4	97	67	12	42	0.00421326	0.000438985	0.00432311	0.000596732	0.015162	0.0100554	0.00128007	0.00949738	0.00421326	0.00432311	0.015162	0.00128007	0.000438985	0.000596732	0.0100554	0.00949738
K05936	precorrin-4 C11-methyltransferase [EC:2.1.1.133]	0.00489325	0.00648533	0.00568929	1.32536	0.17464	15	28	71	55	21	26	50	34	0.00243073	0.0061458	0.00852614	0.00820506	0.0032825	0.00390209	0.00533361	0.00768836	0.00243073	0.00852614	0.0032825	0.00533361	0.0061458	0.00820506	0.00390209	0.00768836
K10117	multiple sugar transport system substrate-binding protein	0.0103575	0.00101132	0.00568439	0.0976422	0.247705	15	1	246	7	53	11	11	5	0.00243073	0.000219493	0.0295413	0.00104428	0.00828441	0.00165088	0.00117339	0.00113064	0.00243073	0.0295413	0.00828441	0.00117339	0.000219493	0.00104428	0.00165088	0.00113064
K10747	DNA ligase 1 [EC:6.5.1.1]	0.00396611	0.00739076	0.00567843	1.86348	0.0869833	15	24	22	67	24	32	66	42	0.00243073	0.00526783	0.0026419	0.00999526	0.00375143	0.00480257	0.00704037	0.00949738	0.00243073	0.0026419	0.00375143	0.00704037	0.00526783	0.00999526	0.00480257	0.00949738
K01848	methylmalonyl-CoA mutase, N-terminal domain [EC:5.4.99.2]	0.00530198	0.00604296	0.00567247	1.13976	0.889193	28	77	120	19	9	16	8	9	0.00453736	0.0169009	0.0144104	0.00283448	0.00140679	0.00240128	0.000853378	0.00203515	0.00453736	0.0144104	0.00140679	0.000853378	0.0169009	0.00283448	0.00240128	0.00203515
K14170	chorismate mutase / prephenate dehydratase [EC:5.4.99.5 4.2.1.51]	0.00983491	0.00150451	0.00566971	0.152977	0.325178	30	10	258	10	21	8	2	5	0.00486146	0.00219493	0.0309823	0.00149183	0.0032825	0.00120064	0.000213344	0.00113064	0.00486146	0.0309823	0.0032825	0.000213344	0.00219493	0.00149183	0.00120064	0.00113064
K03154	sulfur carrier protein	0.00703939	0.00415994	0.00559967	0.590952	0.229344	27	2	91	29	72	52	15	18	0.00437531	0.000438985	0.0109279	0.0043263	0.0112543	0.00780418	0.00160008	0.00407031	0.00437531	0.0109279	0.0112543	0.00160008	0.000438985	0.0043263	0.00780418	0.00407031
K03402	transcriptional regulator of arginine metabolism	0.00677644	0.00440932	0.00559288	0.650684	0.460588	76	8	68	46	26	39	24	14	0.0123157	0.00175594	0.00816588	0.00686241	0.00406405	0.00585313	0.00256013	0.00316579	0.0123157	0.00816588	0.00406405	0.00256013	0.00175594	0.00686241	0.00585313	0.00316579
K03442	small conductance mechanosensitive channel	0.00809746	0.00306597	0.00558172	0.378633	0.323381	12	9	142	8	85	38	1	15	0.00194458	0.00197543	0.0170523	0.00119346	0.0132863	0.00570305	0.000106672	0.00339192	0.00194458	0.0170523	0.0132863	0.000106672	0.00197543	0.00119346	0.00570305	0.00339192
K04070	putative pyruvate formate lyase activating enzyme [EC:1.97.1.4]	0.0102852	0.000874069	0.00557965	0.0849829	0.273726	32	5	259	5	29	8	3	2	0.00518555	0.00109746	0.0311024	0.000745915	0.00453298	0.00120064	0.000320017	0.000452256	0.00518555	0.0311024	0.00453298	0.000320017	0.00109746	0.000745915	0.00120064	0.000452256
K03407	two-component system, chemotaxis family, sensor kinase CheA [EC:2.7.13.3]	0.00516735	0.00597478	0.00557106	1.15626	0.744983	14	13	59	20	41	42	46	52	0.00226868	0.00285341	0.0070851	0.00298366	0.00640869	0.00630337	0.00490692	0.0117587	0.00226868	0.0070851	0.00640869	0.00490692	0.00285341	0.00298366	0.00630337	0.0117587
K06213	magnesium transporter	0.00639356	0.00474132	0.00556744	0.741577	0.667068	56	22	93	6	15	37	28	34	0.00907472	0.00482884	0.011168	0.000895098	0.00234464	0.00555297	0.00298682	0.00768836	0.00907472	0.011168	0.00234464	0.00298682	0.00482884	0.000895098	0.00555297	0.00768836
K03589	cell division protein FtsQ	0.0065069	0.00462447	0.00556568	0.710702	0.432015	42	6	38	25	89	61	7	19	0.00680604	0.00131696	0.00456329	0.00372957	0.0139116	0.0091549	0.000746706	0.00429644	0.00680604	0.00456329	0.0139116	0.000746706	0.00131696	0.00372957	0.0091549	0.00429644
K02834	ribosome-binding factor A	0.00634083	0.00478435	0.00556259	0.754531	0.579277	63	8	35	49	53	43	25	16	0.0102091	0.00175594	0.00420303	0.00730996	0.00828441	0.00645345	0.00266681	0.00361805	0.0102091	0.00420303	0.00828441	0.00266681	0.00175594	0.00730996	0.00645345	0.00361805
K03641	TolB protein	0.00568192	0.00542924	0.00555558	0.955529	0.93782	1	0	0	1	143	97	2	31	0.000162049	0	0	0.000149183	0.0223523	0.0145578	0.000213344	0.00700997	0.000162049	0	0.0223523	0.000213344	0	0.000149183	0.0145578	0.00700997
K03274	ADP-L-glycero-D-manno-heptose 6-epimerase [EC:5.1.3.20]	0.00889051	0.0022056	0.00554806	0.248084	0.358128	52	31	222	10	1	2	3	1	0.00842652	0.00680427	0.0266592	0.00149183	0.00015631	0.000300161	0.000320017	0.000226128	0.00842652	0.0266592	0.00015631	0.000320017	0.00680427	0.00149183	0.000300161	0.000226128
K10548	putative multiple sugar transport system ATP-binding protein	0.00344875	0.00761986	0.0055343	2.20946	0.114682	12	34	19	9	23	51	56	62	0.00194458	0.00746275	0.00228164	0.00134265	0.00359512	0.00765409	0.00597365	0.0140199	0.00194458	0.00228164	0.00359512	0.00597365	0.00746275	0.00134265	0.00765409	0.0140199
K08681	glutamine amidotransferase [EC:2.6.-.-]	0.007629	0.00343442	0.00553171	0.45018	0.270808	19	1	106	8	90	55	6	18	0.00307892	0.000219493	0.0127292	0.00119346	0.0140679	0.00825442	0.000640033	0.00407031	0.00307892	0.0127292	0.0140679	0.000640033	0.000219493	0.00119346	0.00825442	0.00407031
K01183	chitinase [EC:3.2.1.14]	0.00471388	0.0063269	0.00552039	1.34219	0.345473	1	2	1	1	112	118	10	31	0.000162049	0.000438985	0.000120087	0.000149183	0.0175067	0.0177095	0.00106672	0.00700997	0.000162049	0.000120087	0.0175067	0.00106672	0.000438985	0.000149183	0.0177095	0.00700997
K02371	enoyl-[acyl carrier protein] reductase II [EC:1.3.1.-]	0.00873733	0.0022971	0.00551721	0.262906	0.334533	19	8	198	4	47	35	7	7	0.00307892	0.00175594	0.0237771	0.000596732	0.00734655	0.00525281	0.000746706	0.0015829	0.00307892	0.0237771	0.00734655	0.000746706	0.00175594	0.000596732	0.00525281	0.0015829
K03264	translation initiation factor eIF-6	0.00221355	0.0088042	0.00550888	3.9774	0.048144	7	18	2	35	11	53	54	80	0.00113434	0.00395087	0.000240173	0.0052214	0.00171941	0.00795426	0.0057603	0.0180903	0.00113434	0.000240173	0.00171941	0.0057603	0.00395087	0.0052214	0.00795426	0.0180903
K06310	spore germination protein	0.0107556	0.00026107	0.00550832	0.024273	0.300311	25	0	305	7	15	0	0	0	0.00405121	0	0.0366264	0.00104428	0.00234464	0	0	0	0.00405121	0.0366264	0.00234464	0	0	0.00104428	0	0
K02654	leader peptidase (prepilin peptidase) / N-methyltransferase [EC:3.4.23.43 2.1.1.-]	0.0081585	0.00285446	0.00550648	0.349875	0.296203	12	1	128	2	98	44	0	19	0.00194458	0.000219493	0.0153711	0.000298366	0.0153183	0.00660353	0	0.00429644	0.00194458	0.0153711	0.0153183	0	0.000219493	0.000298366	0.00660353	0.00429644
K01958	pyruvate carboxylase [EC:6.4.1.1]	0.00743991	0.00356013	0.00550002	0.478518	0.342744	25	31	112	11	60	13	27	17	0.00405121	0.00680427	0.0134497	0.00164101	0.00937858	0.00195104	0.00288015	0.00384418	0.00405121	0.0134497	0.00937858	0.00288015	0.00680427	0.00164101	0.00195104	0.00384418
K13787	geranylgeranyl diphosphate synthase, type I [EC:2.5.1.1 2.5.1.10 2.5.1.29]	0.00325658	0.0077408	0.00549869	2.37698	0.0315284	9	30	24	59	31	39	36	43	0.00145844	0.00658478	0.00288208	0.00880179	0.0048456	0.00585313	0.0038402	0.00972351	0.00145844	0.00288208	0.0048456	0.0038402	0.00658478	0.00880179	0.00585313	0.00972351
K00929	butyrate kinase [EC:2.7.2.7]	0.00528569	0.00570162	0.00549365	1.07869	0.805246	28	19	25	18	57	43	44	42	0.00453736	0.00417036	0.00300216	0.00268529	0.00890965	0.00645345	0.00469358	0.00949738	0.00453736	0.00300216	0.00890965	0.00469358	0.00417036	0.00268529	0.00645345	0.00949738
K01259	proline iminopeptidase [EC:3.4.11.5]	0.00546114	0.005511	0.00548607	1.00913	0.983856	29	19	15	18	19	56	116	30	0.00469941	0.00417036	0.0018013	0.00268529	0.00296988	0.0084045	0.012374	0.00678385	0.00469941	0.0018013	0.00296988	0.012374	0.00417036	0.00268529	0.0084045	0.00678385
K07259	D-alanyl-D-alanine carboxypeptidase / D-alanyl-D-alanine-endopeptidase (penicillin-binding protein 4) [EC:3.4.16.4 3.4.99.-]	0.00476116	0.00618327	0.00547222	1.29869	0.621677	44	4	3	31	63	98	16	20	0.00713014	0.000877971	0.00036026	0.00462467	0.0098475	0.0147079	0.00170676	0.00452256	0.00713014	0.00036026	0.0098475	0.00170676	0.000877971	0.00462467	0.0147079	0.00452256
K00801	farnesyl-diphosphate farnesyltransferase [EC:2.5.1.21]	0.00555034	0.00537278	0.00546156	0.968009	0.95893	0	1	3	0	137	89	4	35	0	0.000219493	0.00036026	0	0.0214144	0.0133571	0.000426689	0.00791449	0	0.00036026	0.0214144	0.000426689	0.000219493	0	0.0133571	0.00791449
K02974	small subunit ribosomal protein S24e	0.00225091	0.00864022	0.00544556	3.83855	0.0207349	3	18	8	70	19	50	43	56	0.000486146	0.00395087	0.000960692	0.0104428	0.00296988	0.00750401	0.00458691	0.0126632	0.000486146	0.000960692	0.00296988	0.00458691	0.00395087	0.0104428	0.00750401	0.0126632
K11646	dehydroquinate synthase II [EC:1.4.1.-]	0.00251479	0.00837434	0.00544457	3.33004	0.0186872	18	45	5	61	5	41	54	37	0.00291687	0.00987717	0.000600433	0.00910016	0.000781548	0.00615329	0.0057603	0.00836674	0.00291687	0.000600433	0.000781548	0.0057603	0.00987717	0.00910016	0.00615329	0.00836674
K01998	branched-chain amino acid transport system permease protein	0.00672963	0.00413368	0.00543165	0.61425	0.347167	54	23	94	20	29	22	22	23	0.00875062	0.00504833	0.0112881	0.00298366	0.00453298	0.00330177	0.00234679	0.00520095	0.00875062	0.0112881	0.00453298	0.00234679	0.00504833	0.00298366	0.00330177	0.00520095
K06024	segregation and condensation protein B	0.00678681	0.00406429	0.00542555	0.598852	0.427023	9	8	87	3	90	62	11	21	0.00145844	0.00175594	0.0104475	0.000447549	0.0140679	0.00930498	0.00117339	0.00474869	0.00145844	0.0104475	0.0140679	0.00117339	0.00175594	0.000447549	0.00930498	0.00474869
K05816	sn-glycerol 3-phosphate transport system ATP-binding protein [EC:3.6.3.20]	0.0036186	0.00723049	0.00542455	1.99814	0.253806	8	42	39	13	25	37	43	54	0.00129639	0.00921869	0.00468337	0.00193938	0.00390774	0.00555297	0.00458691	0.0122109	0.00129639	0.00468337	0.00390774	0.00458691	0.00921869	0.00193938	0.00555297	0.0122109
K03750	molybdopterin biosynthesis protein MoeA	0.00275591	0.0080857	0.0054208	2.93395	0.0693921	12	15	9	62	15	34	53	65	0.00194458	0.00329239	0.00108078	0.00924934	0.00234464	0.00510273	0.00565363	0.0146983	0.00194458	0.00108078	0.00234464	0.00565363	0.00329239	0.00924934	0.00510273	0.0146983
K06958	UPF0042 nucleotide-binding protein	0.00858675	0.00225076	0.00541876	0.26212	0.323406	32	15	191	5	33	15	10	12	0.00518555	0.00329239	0.0229365	0.000745915	0.00515822	0.0022512	0.00106672	0.00271354	0.00518555	0.0229365	0.00515822	0.00106672	0.00329239	0.000745915	0.0022512	0.00271354
K09861	hypothetical protein	0.00941198	0.00140052	0.00540625	0.148802	0.182631	60	5	180	11	39	1	2	12	0.00972291	0.00109746	0.0216156	0.00164101	0.00609607	0.00015008	0.000213344	0.00271354	0.00972291	0.0216156	0.00609607	0.000213344	0.00109746	0.00164101	0.00015008	0.00271354
K01737	6-pyruvoyl tetrahydrobiopterin synthase [EC:4.2.3.12]	0.00289939	0.00790586	0.00540262	2.72673	0.0471446	4	11	6	48	32	55	49	61	0.000648194	0.00241442	0.000720519	0.00716078	0.00500191	0.00825442	0.00522694	0.0137938	0.000648194	0.000720519	0.00500191	0.00522694	0.00241442	0.00716078	0.00825442	0.0137938
K06346	spoIIIJ-associated protein	0.0081946	0.00259837	0.00539648	0.317084	0.295868	30	8	162	8	48	27	9	15	0.00486146	0.00175594	0.019454	0.00119346	0.00750286	0.00405217	0.00096005	0.00339192	0.00486146	0.019454	0.00750286	0.00096005	0.00175594	0.00119346	0.00405217	0.00339192
K00259	alanine dehydrogenase [EC:1.4.1.1]	0.00481681	0.00597404	0.00539543	1.24025	0.713844	61	17	12	47	16	56	51	21	0.00988496	0.00373138	0.00144104	0.0070116	0.00250095	0.0084045	0.00544028	0.00474869	0.00988496	0.00144104	0.00250095	0.00544028	0.00373138	0.0070116	0.0084045	0.00474869
K09691	lipopolysaccharide transport system ATP-binding protein	0.005082	0.0056766	0.0053793	1.117	0.728577	36	33	65	26	23	35	29	28	0.00583375	0.00724326	0.00780562	0.00387876	0.00359512	0.00525281	0.0030935	0.00633159	0.00583375	0.00780562	0.00359512	0.0030935	0.00724326	0.00387876	0.00525281	0.00633159
K03215	RNA methyltransferase, TrmA family [EC:2.1.1.-]	0.00589115	0.00486045	0.0053758	0.825043	0.768389	2	3	0	1	148	88	1	24	0.000324097	0.000658478	0	0.000149183	0.0231338	0.0132071	0.000106672	0.00542708	0.000324097	0	0.0231338	0.000106672	0.000658478	0.000149183	0.0132071	0.00542708
K01255	leucyl aminopeptidase [EC:3.4.11.1]	0.0046577	0.00606384	0.00536077	1.3019	0.507698	1	3	7	0	108	106	7	34	0.000162049	0.000658478	0.000840606	0	0.0168814	0.0159085	0.000746706	0.00768836	0.000162049	0.000840606	0.0168814	0.000746706	0.000658478	0	0.0159085	0.00768836
K05499	LacI family transcriptional regulator, repressor for deo operon, udp, cdd, tsx, nupC, and nupG	0.00664366	0.00407628	0.00535997	0.613559	0.698146	131	5	10	43	4	39	33	13	0.0212284	0.00109746	0.00120087	0.00641487	0.000625238	0.00585313	0.00352018	0.00293967	0.0212284	0.00120087	0.000625238	0.00352018	0.00109746	0.00641487	0.00585313	0.00293967
K02037	phosphate transport system permease protein	0.00821416	0.00250412	0.00535914	0.304854	0.372832	22	9	187	6	41	22	4	17	0.00356507	0.00197543	0.0224562	0.000895098	0.00640869	0.00330177	0.000426689	0.00384418	0.00356507	0.0224562	0.00640869	0.000426689	0.00197543	0.000895098	0.00330177	0.00384418
K03232	elongation factor EF-1 beta subunit	0.00203336	0.00863711	0.00533523	4.24771	0.141253	3	12	1	108	27	39	31	44	0.000486146	0.00263391	0.000120087	0.0161118	0.00422036	0.00585313	0.00330684	0.00994964	0.000486146	0.000120087	0.00422036	0.00330684	0.00263391	0.0161118	0.00585313	0.00994964
K03059	DNA-directed RNA polymerase subunit P [EC:2.7.7.6]	0.00207837	0.00854903	0.0053137	4.11335	0.0350944	7	16	2	72	13	47	46	57	0.00113434	0.00351188	0.000240173	0.0107412	0.00203202	0.00705377	0.00490692	0.0128893	0.00113434	0.000240173	0.00203202	0.00490692	0.00351188	0.0107412	0.00705377	0.0128893
K07158		0.00175575	0.00886833	0.00531204	5.05101	0.0485539	6	14	0	84	8	45	45	58	0.000972291	0.0030729	0	0.0125314	0.00125048	0.00675361	0.00480025	0.0131154	0.000972291	0	0.00125048	0.00480025	0.0030729	0.0125314	0.00675361	0.0131154
K13894	microcin C transport system permease protein	0.00493895	0.00561337	0.00527616	1.13655	0.807696	1	3	3	1	121	93	3	34	0.000162049	0.000658478	0.00036026	0.000149183	0.0189135	0.0139575	0.000320017	0.00768836	0.000162049	0.00036026	0.0189135	0.000320017	0.000658478	0.000149183	0.0139575	0.00768836
K02533	tRNA/rRNA methyltransferase [EC:2.1.1.-]	0.00519529	0.00531243	0.00525386	1.02255	0.96623	0	3	2	0	128	92	5	30	0	0.000658478	0.000240173	0	0.0200076	0.0138074	0.000533361	0.00678385	0	0.000240173	0.0200076	0.000533361	0.000658478	0	0.0138074	0.00678385
[truncated: 2,590 more rows]
