# Supplementary material for: The rumen microbial metagenome associated with high methane production in cattle
Source: BMC Genomics. 2015 Oct 23;16:839. doi: 10.1186/s12864-015-2032-0 (PMC4619255; doi:10.1186/s12864-015-2032-0)
Supplement: Additional file 4: Table S4. — KEGG dataset in order of the ratio of gene abundance, high:low emitters. (XLSX 443 kb) [file 12864_2015_2032_MOESM4_ESM.xlsx]

## Sheet: Inc>0.01%P<0.05
Suppl. Table S4	Counts	Average incidence %				Reads….	617099	455596	832733	670318	639756	666310	937451	442227	Incidence %								Re-ordered
							AA/Conc		AA/Med		L/Conc		L/Med		AA/Conc		AA/Med		L/Conc		L/Med		LOW				HIGH
KEGG Orthologue	Name	Low methane	High methane	Average incidence	Ratio	P value	Low	High	Low	High	Low	High	Low	High	Low	High	Low	High	Low	High	Low	High	Low	Low	Low	Low	High	High	High	High
K02915	large subunit ribosomal protein L34e	0.00498822	0.0224814	0.0137348	4.50691	0.0374255	17	52	18	215	30	103	97	137	0.00275483	0.0114136	0.00216156	0.0320743	0.00468929	0.0154583	0.0103472	0.0309796	0.00275483	0.00216156	0.00468929	0.0103472	0.0114136	0.0320743	0.0154583	0.0309796
K13942	5,10-methenyltetrahydromethanopterin hydrogenase [EC:1.12.98.2]	0.0325952	0.140315	0.0864552	4.30478	0.0383801	54	351	74	1372	161	606	821	834	0.00875062	0.0770419	0.0088864	0.204679	0.0251658	0.0909487	0.0875779	0.188591	0.00875062	0.0088864	0.0251658	0.0875779	0.0770419	0.204679	0.0909487	0.188591
K03120	transcription initiation factor TFIID TATA-box-binding protein	0.014392	0.0584134	0.0364027	4.05873	0.0269302	34	123	25	503	90	321	328	369	0.00550965	0.0269976	0.00300216	0.075039	0.0140679	0.0481758	0.0349885	0.0834413	0.00550965	0.00300216	0.0140679	0.0349885	0.0269976	0.075039	0.0481758	0.0834413
K03432	proteasome alpha subunit [EC:3.4.25.1]	0.00867884	0.0344797	0.0215793	3.97285	0.0251831	27	95	24	309	46	164	190	205	0.00437531	0.0208518	0.00288208	0.0460975	0.00719024	0.0246132	0.0202677	0.0463563	0.00437531	0.00288208	0.00719024	0.0202677	0.0208518	0.0460975	0.0246132	0.0463563
K09726	hypothetical protein	0.00437649	0.0170385	0.0107075	3.89318	0.0464291	11	57	12	158	32	57	87	104	0.00178253	0.0125111	0.00144104	0.0235709	0.00500191	0.00855458	0.00928049	0.0235173	0.00178253	0.00144104	0.00500191	0.00928049	0.0125111	0.0235709	0.00855458	0.0235173
K04483	DNA repair protein RadA	0.0159364	0.0594677	0.037702	3.73157	0.0143546	48	172	29	457	86	287	366	393	0.00777833	0.0377527	0.00348251	0.0681766	0.0134426	0.043073	0.039042	0.0888684	0.00777833	0.00348251	0.0134426	0.039042	0.0377527	0.0681766	0.043073	0.0888684
K03234	elongation factor EF-2 [EC:3.6.5.3]	0.0273972	0.101142	0.0642698	3.6917	0.00215075	111	330	27	497	106	702	673	675	0.0179874	0.0724326	0.00324234	0.0741439	0.0165688	0.105356	0.0717904	0.152637	0.0179874	0.00324234	0.0165688	0.0717904	0.0724326	0.0741439	0.105356	0.152637
K09154	hypothetical protein	0.0150323	0.0553105	0.0351714	3.67945	0.00487254	40	140	41	336	79	393	341	360	0.00648194	0.030729	0.00492355	0.0501255	0.0123485	0.0589816	0.0363752	0.0814062	0.00648194	0.00492355	0.0123485	0.0363752	0.030729	0.0501255	0.0589816	0.0814062
K03679	exosome complex component RRP4	0.0158352	0.0579679	0.0369016	3.66069	0.0173414	41	152	29	424	105	291	345	405	0.00664399	0.0333629	0.00348251	0.0632536	0.0164125	0.0436734	0.0368019	0.0915819	0.00664399	0.00348251	0.0164125	0.0368019	0.0333629	0.0632536	0.0436734	0.0915819
large subunit ribosomal protein L34e		0.00448383	0.0163718	0.0104278	3.65129	0.0411194	9	34	4	60	30	107	106	146	0.00145844	0.00746275	0.000480346	0.00895098	0.00468929	0.0160586	0.0113073	0.0330147	0.00145844	0.000480346	0.00468929	0.0113073	0.00746275	0.00895098	0.0160586	0.0330147
K03042	DNA-directed RNA polymerase subunit A" [EC:2.7.7.6]	0.0162656	0.0591599	0.0377128	3.63711	0.0023761	41	168	39	351	94	387	366	395	0.00664399	0.0368748	0.00468337	0.0523632	0.0146931	0.0580811	0.039042	0.0893206	0.00664399	0.00468337	0.0146931	0.039042	0.0368748	0.0523632	0.0580811	0.0893206
K03113	translation initiation factor eIF-1	0.00707128	0.0254135	0.0162424	3.5939	0.0258624	15	65	11	213	58	137	145	155	0.00243073	0.014267	0.00132095	0.031776	0.00906596	0.020561	0.0154675	0.0350499	0.00243073	0.00132095	0.00906596	0.0154675	0.014267	0.031776	0.020561	0.0350499
K02987	small subunit ribosomal protein S4e	0.00830713	0.029715	0.0190111	3.57705	0.0072377	45	98	46	196	33	157	143	197	0.00729218	0.0215103	0.00552398	0.0292399	0.00515822	0.0235626	0.0152541	0.0445473	0.00729218	0.00552398	0.00515822	0.0152541	0.0215103	0.0292399	0.0235626	0.0445473
K03243	translation initiation factor eIF-5B	0.00487758	0.0170621	0.0109698	3.49806	0.00992464	10	36	8	112	23	119	125	114	0.00162049	0.00790174	0.000960692	0.0167085	0.00359512	0.0178596	0.013334	0.0257786	0.00162049	0.000960692	0.00359512	0.013334	0.00790174	0.0167085	0.0178596	0.0257786
K03045	DNA-directed RNA polymerase subunit B" [EC:2.7.7.6]	0.021113	0.0737552	0.0474341	3.49336	0.00365983	78	252	51	452	107	384	459	507	0.0126398	0.0553122	0.00612441	0.0674307	0.0167251	0.0576308	0.0489626	0.114647	0.0126398	0.00612441	0.0167251	0.0489626	0.0553122	0.0674307	0.0576308	0.114647
K02319	DNA polymerase I [EC:2.7.7.7]	0.00478181	0.0164836	0.0106327	3.44714	0.0346168	14	52	6	144	35	77	100	95	0.00226868	0.0114136	0.000720519	0.0214823	0.00547084	0.0115562	0.0106672	0.0214822	0.00226868	0.000720519	0.00547084	0.0106672	0.0114136	0.0214823	0.0115562	0.0214822
K02885	large subunit ribosomal protein L19e	0.0141048	0.0482983	0.0312016	3.42424	0.0397747	61	120	40	403	95	223	252	324	0.00988496	0.0263391	0.00480346	0.0601207	0.0148494	0.0334679	0.0268814	0.0732655	0.00988496	0.00480346	0.0148494	0.0268814	0.0263391	0.0601207	0.0334679	0.0732655
K03047	DNA-directed RNA polymerase subunit D [EC:2.7.7.6]	0.0139084	0.0472584	0.0305834	3.39784	0.0325879	75	131	77	452	60	245	233	248	0.0121536	0.0287535	0.00924666	0.0674307	0.00937858	0.0367697	0.0248546	0.0560798	0.0121536	0.00924666	0.00937858	0.0248546	0.0287535	0.0674307	0.0367697	0.0560798
K01499	methenyltetrahydromethanopterin cyclohydrolase [EC:3.5.4.27]	0.0238509	0.0795326	0.0516918	3.33458	0.0271536	66	174	49	641	146	422	525	535	0.0106952	0.0381917	0.00588424	0.0956263	0.0228212	0.0633339	0.0560029	0.120979	0.0106952	0.00588424	0.0228212	0.0560029	0.0381917	0.0956263	0.0633339	0.120979
K14115	energy-converting hydrogenase B subunit F	0.00548485	0.0182421	0.0118635	3.32591	0.0127291	8	81	12	99	43	84	117	123	0.00129639	0.0177789	0.00144104	0.0147691	0.00672131	0.0126067	0.0124807	0.0278138	0.00129639	0.00144104	0.00672131	0.0124807	0.0177789	0.0147691	0.0126067	0.0278138
K02930	large subunit ribosomal protein L4e	0.0183653	0.0606195	0.0394924	3.30077	0.0109312	74	196	73	395	99	293	349	427	0.0119916	0.0430206	0.00876632	0.0589273	0.0154746	0.0439735	0.0372286	0.0965567	0.0119916	0.00876632	0.0154746	0.0372286	0.0430206	0.0589273	0.0439735	0.0965567
K03420	proteasome regulatory subunit	0.0179061	0.0589818	0.0384439	3.29395	0.0132724	54	185	58	442	112	282	360	385	0.00875062	0.0406062	0.00696502	0.0659389	0.0175067	0.0423226	0.038402	0.0870594	0.00875062	0.00696502	0.0175067	0.038402	0.0406062	0.0659389	0.0423226	0.0870594
K03242	translation initiation factor eIF-2 gamma subunit	0.0228507	0.0751867	0.0490187	3.29034	0.0116429	102	220	91	582	102	400	450	467	0.016529	0.0482884	0.0109279	0.0868245	0.0159436	0.0600321	0.0480025	0.105602	0.016529	0.0109279	0.0159436	0.0480025	0.0482884	0.0868245	0.0600321	0.105602
K07021		0.01258	0.0409219	0.026751	3.25294	0.00102724	41	142	18	231	67	233	291	279	0.00664399	0.031168	0.00216156	0.0344613	0.0104727	0.0349687	0.0310416	0.0630898	0.00664399	0.00216156	0.0104727	0.0310416	0.031168	0.0344613	0.0349687	0.0630898
K09733	hypothetical protein	0.0075825	0.0246078	0.0160951	3.24534	0.0299065	9	63	12	211	39	134	200	146	0.00145844	0.013828	0.00144104	0.0314776	0.00609607	0.0201108	0.0213344	0.0330147	0.00145844	0.00144104	0.00609607	0.0213344	0.013828	0.0314776	0.0201108	0.0330147
K02323	DNA polymerase II small subunit [EC:2.7.7.7]	0.00687863	0.0220081	0.0144434	3.1995	0.0210822	23	102	18	158	51	92	128	125	0.00372712	0.0223883	0.00216156	0.0235709	0.00797179	0.0138074	0.013654	0.028266	0.00372712	0.00216156	0.00797179	0.013654	0.0223883	0.0235709	0.0138074	0.028266
K02908	large subunit ribosomal protein L30e	0.0105406	0.0336493	0.022095	3.19234	0.0451457	32	74	17	299	72	178	222	208	0.00518555	0.0162425	0.00204147	0.0446057	0.0112543	0.0267143	0.0236812	0.0470347	0.00518555	0.00204147	0.0112543	0.0236812	0.0162425	0.0446057	0.0267143	0.0470347
K04566	lysyl-tRNA synthetase, class I [EC:6.1.1.6]	0.014808	0.0472626	0.0310353	3.1917	0.0369627	23	101	35	388	103	217	330	338	0.00372712	0.0221688	0.00420303	0.057883	0.0160999	0.0325674	0.0352018	0.0764313	0.00372712	0.00420303	0.0160999	0.0352018	0.0221688	0.057883	0.0325674	0.0764313
K06176	tRNA pseudouridine synthase D [EC:5.4.99.12]	0.00708255	0.0225982	0.0148404	3.19069	0.0333223	8	59	12	176	60	103	152	158	0.00129639	0.0129501	0.00144104	0.0262562	0.00937858	0.0154583	0.0162142	0.0357283	0.00129639	0.00144104	0.00937858	0.0162142	0.0129501	0.0262562	0.0154583	0.0357283
K00202	formylmethanofuran dehydrogenase subunit C [EC:1.2.99.5]	0.0304149	0.0958492	0.063132	3.15139	0.0119575	143	326	144	748	183	480	493	567	0.0231729	0.0715546	0.0172925	0.111589	0.0286047	0.0720385	0.0525894	0.128215	0.0231729	0.0172925	0.0286047	0.0525894	0.0715546	0.111589	0.0720385	0.128215
K06174	ATP-binding cassette, sub-family E, member 1	0.0113052	0.0355979	0.0234516	3.14881	0.0115508	18	86	18	166	63	212	284	296	0.00291687	0.0188764	0.00216156	0.0247644	0.0098475	0.031817	0.0302949	0.066934	0.00291687	0.00216156	0.0098475	0.0302949	0.0188764	0.0247644	0.031817	0.066934
K00400	methyl coenzyme M reductase system, component A2	0.0169137	0.0530384	0.034976	3.13583	0.0269755	30	131	32	367	126	250	368	403	0.00486146	0.0287535	0.00384277	0.0547501	0.019695	0.0375201	0.0392554	0.0911297	0.00486146	0.00384277	0.019695	0.0392554	0.0287535	0.0547501	0.0375201	0.0911297
K00187	2-oxoisovalerate ferredoxin oxidoreductase, beta subunit [EC:1.2.7.7]	0.00561024	0.0172855	0.0114479	3.08106	0.000421323	16	68	14	84	20	109	141	112	0.00259278	0.0149255	0.00168121	0.0125314	0.00312619	0.0163588	0.0150408	0.0253264	0.00259278	0.00168121	0.00312619	0.0150408	0.0149255	0.0125314	0.0163588	0.0253264
K06932	tRNA(Ile2)-agmatinylcytidine synthase [EC:6.3.4.22]	0.00801586	0.0246776	0.0163467	3.07859	0.025829	22	75	13	135	57	114	169	199	0.00356507	0.016462	0.00156112	0.0201397	0.00890965	0.0171092	0.0180276	0.0449995	0.00356507	0.00156112	0.00890965	0.0180276	0.016462	0.0201397	0.0171092	0.0449995
K11600	exosome complex component RRP41	0.0118533	0.0364599	0.0241566	3.07594	0.0178442	60	133	23	242	74	160	219	250	0.00972291	0.0291925	0.00276199	0.0361023	0.0115669	0.0240128	0.0233612	0.0565321	0.00972291	0.00276199	0.0115669	0.0233612	0.0291925	0.0361023	0.0240128	0.0565321
K03390	heterodisulfide reductase subunit C [EC:1.8.98.1]	0.015449	0.0473001	0.0313745	3.0617	0.0364897	54	120	71	364	91	199	284	348	0.00875062	0.0263391	0.00852614	0.0543026	0.0142242	0.029866	0.0302949	0.0786926	0.00875062	0.00852614	0.0142242	0.0302949	0.0263391	0.0543026	0.029866	0.0786926
K03237	translation initiation factor eIF-2 alpha subunit	0.0203284	0.0617082	0.0410183	3.03557	0.0283432	64	182	59	480	126	258	414	427	0.0103711	0.0399477	0.0070851	0.0716078	0.019695	0.0387207	0.0441623	0.0965567	0.0103711	0.0070851	0.019695	0.0441623	0.0399477	0.0716078	0.0387207	0.0965567
K09123	hypothetical protein	0.00496224	0.0150464	0.0100043	3.03218	0.0173651	17	61	16	117	22	81	110	76	0.00275483	0.0133891	0.00192138	0.0174544	0.00343881	0.0121565	0.0117339	0.0171857	0.00275483	0.00192138	0.00343881	0.0117339	0.0133891	0.0174544	0.0121565	0.0171857
K14128	F420-non-reducing hydrogenase subunit G [EC:1.12.99.-]	0.0336749	0.101481	0.0675777	3.01354	0.00263269	156	382	184	632	184	552	549	641	0.0252796	0.0838462	0.0220959	0.0942836	0.028761	0.0828443	0.0585631	0.144948	0.0252796	0.0220959	0.028761	0.0585631	0.0838462	0.0942836	0.0828443	0.144948
K01622	fructose 1,6-bisphosphate aldolase/phosphatase [EC:4.1.2.13 3.1.3.11]	0.043786	0.131775	0.0877806	3.00953	0.0228163	225	451	190	1103	254	605	714	764	0.0364609	0.0989912	0.0228164	0.164549	0.0397026	0.0907986	0.076164	0.172762	0.0364609	0.0228164	0.0397026	0.076164	0.0989912	0.164549	0.0907986	0.172762
K00580	tetrahydromethanopterin S-methyltransferase subunit D [EC:2.1.1.86]	0.0156502	0.0469081	0.0312791	2.99729	0.0379352	44	134	63	162	84	286	326	403	0.00713014	0.029412	0.00756545	0.0241676	0.01313	0.042923	0.0347752	0.0911297	0.00713014	0.00756545	0.01313	0.0347752	0.029412	0.0241676	0.042923	0.0911297
K10725	archaeal cell division control protein 6	0.00602273	0.0180457	0.0120342	2.99628	0.0206972	17	91	18	122	36	91	127	90	0.00275483	0.0199738	0.00216156	0.0182003	0.00562715	0.0136573	0.0135474	0.0203515	0.00275483	0.00216156	0.00562715	0.0135474	0.0199738	0.0182003	0.0136573	0.0203515
K00584	tetrahydromethanopterin S-methyltransferase subunit H [EC:2.1.1.86]	0.0354676	0.105791	0.0706294	2.98275	0.0105501	151	288	101	548	191	695	707	769	0.0244693	0.0632139	0.0121287	0.0817522	0.0298551	0.104306	0.0754173	0.173893	0.0244693	0.0121287	0.0298551	0.0754173	0.0632139	0.0817522	0.104306	0.173893
K03166	DNA topoisomerase VI subunit A [EC:5.99.1.3]	0.0192598	0.0573478	0.0383038	2.97759	0.0194444	56	175	61	469	102	285	419	346	0.00907472	0.0384112	0.00732528	0.0699668	0.0159436	0.0427729	0.0446957	0.0782404	0.00907472	0.00732528	0.0159436	0.0446957	0.0384112	0.0699668	0.0427729	0.0782404
K00441	coenzyme F420 hydrogenase beta subunit [EC:1.12.98.1]	0.0159142	0.0465633	0.0312388	2.9259	0.0293046	26	119	44	324	109	201	348	361	0.00421326	0.0261196	0.00528381	0.0483353	0.0170377	0.0301661	0.0371219	0.0816323	0.00421326	0.00528381	0.0170377	0.0371219	0.0261196	0.0483353	0.0301661	0.0816323
K03041	DNA-directed RNA polymerase subunit A' [EC:2.7.7.6]	0.0279762	0.0814357	0.0547059	2.9109	0.0036621	64	256	74	350	158	517	637	618	0.0103711	0.0561901	0.0088864	0.052214	0.0246969	0.0775915	0.0679502	0.139747	0.0103711	0.0088864	0.0246969	0.0679502	0.0561901	0.052214	0.0775915	0.139747
K00581	tetrahydromethanopterin S-methyltransferase subunit E [EC:2.1.1.86]	0.0351203	0.101824	0.0684723	2.89929	0.00577875	180	363	147	708	187	536	604	626	0.0291687	0.0796759	0.0176527	0.105622	0.0292299	0.080443	0.06443	0.141556	0.0291687	0.0176527	0.0292299	0.06443	0.0796759	0.105622	0.080443	0.141556
K00150	glyceraldehyde-3-phosphate dehydrogenase (NAD(P)) [EC:1.2.1.59]	0.0180182	0.052239	0.0351286	2.89924	0.0103655	27	118	27	322	123	306	424	394	0.00437531	0.0259001	0.00324234	0.0480369	0.0192261	0.0459246	0.045229	0.0890945	0.00437531	0.00324234	0.0192261	0.045229	0.0259001	0.0480369	0.0459246	0.0890945
K13812	bifunctional enzyme Fae/Hps [EC:4.3.-.- 4.1.2.43] formaldehyde activating protein	0.0207064	0.0597566	0.0402315	2.88589	0.0192722	46	155	30	408	150	308	453	433	0.00745423	0.0340214	0.0036026	0.0608666	0.0234464	0.0462247	0.0483225	0.0979135	0.00745423	0.0036026	0.0234464	0.0483225	0.0340214	0.0608666	0.0462247	0.0979135
K02007	cobalt/nickel transport system permease protein	0.0198193	0.0571271	0.0384732	2.88239	0.0176151	45	123	55	375	118	313	440	436	0.00729218	0.0269976	0.00660476	0.0559436	0.0184445	0.0469751	0.0469358	0.0985919	0.00729218	0.00660476	0.0184445	0.0469358	0.0269976	0.0559436	0.0469751	0.0985919
K00672	formylmethanofuran--tetrahydromethanopterin N-formyltransferase [EC:2.3.1.101]	0.0165424	0.0476411	0.0320917	2.87994	0.0140264	18	115	35	306	128	261	366	356	0.00291687	0.0252417	0.00420303	0.04565	0.0200076	0.039171	0.039042	0.0805016	0.00291687	0.00420303	0.0200076	0.039042	0.0252417	0.04565	0.039171	0.0805016
K02122	V-type H+-transporting ATPase subunit F [EC:3.6.3.14]	0.00789765	0.0226807	0.0152892	2.87182	0.0198745	15	53	22	125	55	127	168	183	0.00243073	0.0116331	0.0026419	0.0186479	0.00859703	0.0190602	0.0179209	0.0413815	0.00243073	0.0026419	0.00859703	0.0179209	0.0116331	0.0186479	0.0190602	0.0413815
K00402	methyl-coenzyme M reductase gamma subunit [EC:2.8.4.1]	0.0350872	0.100619	0.0678533	2.86769	0.0174716	174	323	190	839	188	506	562	577	0.0281964	0.0708961	0.0228164	0.125164	0.0293862	0.0759406	0.0599498	0.130476	0.0281964	0.0228164	0.0293862	0.0599498	0.0708961	0.125164	0.0759406	0.130476
K00169	pyruvate ferredoxin oxidoreductase, alpha subunit [EC:1.2.7.1]	0.0280421	0.0803446	0.0541934	2.86514	0.00612483	93	255	86	480	175	437	557	567	0.0150705	0.0559706	0.0103274	0.0716078	0.0273542	0.0655851	0.0594164	0.128215	0.0150705	0.0103274	0.0273542	0.0594164	0.0559706	0.0716078	0.0655851	0.128215
K00203	formylmethanofuran dehydrogenase subunit D [EC:1.2.99.5]	0.0144831	0.0413644	0.0279237	2.85605	0.00341109	61	135	55	235	72	239	283	287	0.00988496	0.0296315	0.00660476	0.035058	0.0112543	0.0358692	0.0301882	0.0648988	0.00988496	0.00660476	0.0112543	0.0301882	0.0296315	0.035058	0.0358692	0.0648988
K03388	heterodisulfide reductase subunit A [EC:1.8.98.1]	0.117092	0.333633	0.225362	2.84933	0.00231711	544	1316	635	2256	607	1707	1960	2003	0.0881544	0.288852	0.0762549	0.336557	0.0948799	0.256187	0.209078	0.452935	0.0881544	0.0762549	0.0948799	0.209078	0.288852	0.336557	0.256187	0.452935
K00125	formate dehydrogenase, beta subunit [EC:1.2.1.2]	0.0377996	0.107574	0.0726869	2.84591	0.0112924	143	372	190	769	237	513	639	694	0.0231729	0.0816513	0.0228164	0.114722	0.0370454	0.0769912	0.0681636	0.156933	0.0231729	0.0228164	0.0370454	0.0681636	0.0816513	0.114722	0.0769912	0.156933
K07041	hypothetical protein	0.0179584	0.0510224	0.0344904	2.84114	0.00457491	46	169	46	244	94	272	414	397	0.00745423	0.0370943	0.00552398	0.0364006	0.0146931	0.0408218	0.0441623	0.0897729	0.00745423	0.00552398	0.0146931	0.0441623	0.0370943	0.0364006	0.0408218	0.0897729
K00577	tetrahydromethanopterin S-methyltransferase subunit A [EC:2.1.1.86]	0.0224116	0.0634968	0.0429542	2.83321	0.0217441	49	168	48	425	161	310	476	474	0.00794038	0.0368748	0.00576415	0.0634027	0.0251658	0.0465249	0.050776	0.107185	0.00794038	0.00576415	0.0251658	0.050776	0.0368748	0.0634027	0.0465249	0.107185
K01959	pyruvate carboxylase subunit A [EC:6.4.1.1]	0.0171851	0.0485974	0.0328912	2.82788	0.0210312	82	156	67	396	89	235	314	291	0.013288	0.0342409	0.0080458	0.0590764	0.0139116	0.0352689	0.0334951	0.0658033	0.013288	0.0080458	0.0139116	0.0334951	0.0342409	0.0590764	0.0352689	0.0658033
K02119	V-type H+-transporting ATPase subunit C [EC:3.6.3.14]	0.0197709	0.0558059	0.0377884	2.82262	0.02429	63	135	75	435	123	291	381	376	0.0102091	0.0296315	0.00900649	0.0648946	0.0192261	0.0436734	0.0406421	0.0850242	0.0102091	0.00900649	0.0192261	0.0406421	0.0296315	0.0648946	0.0436734	0.0850242
K06988	hypothetical protein	0.00827155	0.0232978	0.0157847	2.81661	0.0235057	8	49	15	160	54	113	202	184	0.00129639	0.0107551	0.0018013	0.0238693	0.00844072	0.0169591	0.0215478	0.0416076	0.00129639	0.0018013	0.00844072	0.0215478	0.0107551	0.0238693	0.0169591	0.0416076
K02322	DNA polymerase II large subunit [EC:2.7.7.7]	0.0125326	0.0351358	0.0238342	2.80355	0.00593735	44	100	37	180	59	212	275	265	0.00713014	0.0219493	0.0044432	0.0268529	0.00922227	0.031817	0.0293349	0.059924	0.00713014	0.0044432	0.00922227	0.0293349	0.0219493	0.0268529	0.031817	0.059924
K03167	DNA topoisomerase VI subunit B [EC:5.99.1.3]	0.0136335	0.0380117	0.0258226	2.78811	0.0338488	51	116	46	332	73	191	275	214	0.00826448	0.0254612	0.00552398	0.0495287	0.0114106	0.0286653	0.0293349	0.0483914	0.00826448	0.00552398	0.0114106	0.0293349	0.0254612	0.0495287	0.0286653	0.0483914
K03044	DNA-directed RNA polymerase subunit B' [EC:2.7.7.6]	0.0397532	0.110811	0.0752822	2.78748	0.00111864	177	433	169	681	201	590	737	699	0.0286826	0.0950403	0.0202946	0.101594	0.0314182	0.0885474	0.0786174	0.158064	0.0286826	0.0202946	0.0314182	0.0786174	0.0950403	0.101594	0.0885474	0.158064
K00201	formylmethanofuran dehydrogenase subunit B [EC:1.2.99.5]	0.0661071	0.180734	0.123421	2.73396	1.13867e-06	301	754	313	1007	295	1077	1237	1086	0.0487766	0.165498	0.0375871	0.150227	0.0461113	0.161636	0.131954	0.245575	0.0487766	0.0375871	0.0461113	0.131954	0.165498	0.150227	0.161636	0.245575
K01079	phosphoserine phosphatase [EC:3.1.3.3]	0.0602161	0.163877	0.112047	2.72148	0.0403219	306	401	268	1444	276	913	1087	951	0.0495869	0.0880166	0.0321832	0.21542	0.0431414	0.137023	0.115953	0.215048	0.0495869	0.0321832	0.0431414	0.115953	0.0880166	0.21542	0.137023	0.215048
K00123	formate dehydrogenase, alpha subunit [EC:1.2.1.2]	0.092344	0.24978	0.171062	2.70489	0.00168374	445	997	530	1593	503	1336	1453	1513	0.0721116	0.218834	0.0636459	0.237648	0.0786237	0.200507	0.154995	0.342132	0.0721116	0.0636459	0.0786237	0.154995	0.218834	0.237648	0.200507	0.342132
K00399	methyl-coenzyme M reductase alpha subunit [EC:2.8.4.1]	0.101772	0.275025	0.188398	2.70238	7.59677e-05	524	1122	570	1700	446	1572	1725	1611	0.0849134	0.246271	0.0684493	0.253611	0.0697141	0.235926	0.18401	0.364293	0.0849134	0.0684493	0.0697141	0.18401	0.246271	0.253611	0.235926	0.364293
K01623	fructose-bisphosphate aldolase, class I [EC:4.1.2.13]	0.00665149	0.0178611	0.0122563	2.68528	0.0267708	30	72	39	151	45	76	94	96	0.00486146	0.0158035	0.00468337	0.0225266	0.00703393	0.0114061	0.0100272	0.0217083	0.00486146	0.00468337	0.00703393	0.0100272	0.0158035	0.0225266	0.0114061	0.0217083
K00401	methyl-coenzyme M reductase beta subunit [EC:2.8.4.1]	0.0690248	0.184943	0.126984	2.67937	0.0245765	364	658	370	1553	395	823	1040	1062	0.0589857	0.144426	0.044432	0.231681	0.0617423	0.123516	0.110939	0.240148	0.0589857	0.044432	0.0617423	0.110939	0.144426	0.231681	0.123516	0.240148
K00170	pyruvate ferredoxin oxidoreductase, beta subunit [EC:1.2.7.1]	0.01981	0.053058	0.036434	2.67835	0.0140104	44	179	75	246	128	278	404	418	0.00713014	0.0392892	0.00900649	0.036699	0.0200076	0.0417223	0.0430956	0.0945216	0.00713014	0.00900649	0.0200076	0.0430956	0.0392892	0.036699	0.0417223	0.0945216
K14120	energy-converting hydrogenase B subunit K	0.00655707	0.0175128	0.0120349	2.67082	0.0465673	6	36	13	77	54	98	143	159	0.000972291	0.00790174	0.00156112	0.0114871	0.00844072	0.0147079	0.0152541	0.0359544	0.000972291	0.00156112	0.00844072	0.0152541	0.00790174	0.0114871	0.0147079	0.0359544
K00200	formylmethanofuran dehydrogenase subunit A [EC:1.2.99.5]	0.0575309	0.153549	0.10554	2.66898	0.00189353	196	558	191	678	302	936	1202	1106	0.0317615	0.122477	0.0229365	0.101146	0.0472055	0.140475	0.12822	0.250098	0.0317615	0.0229365	0.0472055	0.12822	0.122477	0.101146	0.140475	0.250098
K07574	putative RNA-binding protein containing KH domain	0.00703453	0.0187121	0.0128733	2.66004	0.0260279	24	55	28	156	49	102	124	107	0.00388917	0.0120721	0.00336242	0.0232725	0.00765917	0.0153082	0.0132274	0.0241957	0.00388917	0.00336242	0.00765917	0.0132274	0.0120721	0.0232725	0.0153082	0.0241957
K04654	hydrogenase expression/formation protein HypD	0.00666673	0.0177312	0.0121989	2.65965	0.0161987	15	52	35	129	49	89	116	119	0.00243073	0.0114136	0.00420303	0.0192446	0.00765917	0.0133571	0.012374	0.0269093	0.00243073	0.00420303	0.00765917	0.012374	0.0114136	0.0192446	0.0133571	0.0269093
K12589	exosome complex component RRP42	0.00789857	0.0209856	0.0144421	2.65688	0.031046	3	41	13	74	58	135	192	193	0.000486146	0.0089992	0.00156112	0.0110395	0.00906596	0.0202608	0.0204811	0.0436427	0.000486146	0.00156112	0.00906596	0.0204811	0.0089992	0.0110395	0.0202608	0.0436427
K02585	nitrogen fixation protein NifB	0.00844018	0.0224157	0.0154279	2.65583	0.0480742	18	49	10	171	133	178	83	118	0.00291687	0.0107551	0.00120087	0.0255103	0.0207892	0.0267143	0.0088538	0.0266831	0.00291687	0.00120087	0.0207892	0.0088538	0.0107551	0.0255103	0.0267143	0.0266831
K03421	methyl-coenzyme M reductase subunit C	0.0106461	0.0282342	0.0194401	2.65208	0.0131667	46	100	70	228	57	128	167	167	0.00745423	0.0219493	0.00840606	0.0340137	0.00890965	0.0192103	0.0178143	0.0377634	0.00745423	0.00840606	0.00890965	0.0178143	0.0219493	0.0340137	0.0192103	0.0377634
K13525	transitional endoplasmic reticulum ATPase	0.03287	0.0870369	0.0599535	2.64791	0.00587659	93	302	84	460	210	452	689	643	0.0150705	0.0662868	0.0100873	0.0686241	0.032825	0.0678363	0.0734972	0.1454	0.0150705	0.0100873	0.032825	0.0734972	0.0662868	0.0686241	0.0678363	0.1454
K02124	V-type H+-transporting ATPase subunit K [EC:3.6.3.14]	0.0339226	0.0896896	0.0618061	2.64395	0.0235096	211	302	169	727	267	527	370	464	0.0341922	0.0662868	0.0202946	0.108456	0.0417347	0.0790923	0.0394687	0.104923	0.0341922	0.0202946	0.0417347	0.0394687	0.0662868	0.108456	0.0790923	0.104923
K14126	F420-non-reducing hydrogenase subunit A [EC:1.12.99.-]	0.0697325	0.184116	0.126924	2.64032	0.0091841	330	706	467	1437	352	828	1072	1074	0.053476	0.154962	0.0560804	0.214376	0.055021	0.124266	0.114353	0.242862	0.053476	0.0560804	0.055021	0.114353	0.154962	0.214376	0.124266	0.242862
K03124	transcription initiation factor TFIIB	0.0236776	0.0623554	0.0430165	2.63352	0.00918398	60	190	58	435	132	358	538	394	0.00972291	0.0417036	0.00696502	0.0648946	0.0206329	0.0537287	0.0573897	0.0890945	0.00972291	0.00696502	0.0206329	0.0573897	0.0417036	0.0648946	0.0537287	0.0890945
K07161		0.00964245	0.0253641	0.0175033	2.63046	0.018066	39	76	43	198	60	133	166	156	0.00631989	0.0166814	0.00516372	0.0295382	0.00937858	0.0199607	0.0177076	0.035276	0.00631989	0.00516372	0.00937858	0.0177076	0.0166814	0.0295382	0.0199607	0.035276
K00440	coenzyme F420 hydrogenase alpha subunit [EC:1.12.98.1]	0.0317828	0.0831181	0.0574504	2.61519	0.0420895	123	323	183	724	204	297	500	482	0.019932	0.0708961	0.0219758	0.108008	0.0318872	0.0445738	0.0533361	0.108994	0.019932	0.0219758	0.0318872	0.0533361	0.0708961	0.108008	0.0445738	0.108994
K00205	formylmethanofuran dehydrogenase subunit F [EC:1.2.99.5]	0.0124283	0.032303	0.0223657	2.59915	0.0171731	12	86	24	173	107	179	264	255	0.00194458	0.0188764	0.00288208	0.0258086	0.0167251	0.0268644	0.0281615	0.0576627	0.00194458	0.00288208	0.0167251	0.0281615	0.0188764	0.0258086	0.0268644	0.0576627
K10726	replicative DNA helicase Mcm [EC:3.6.4.-]	0.0206969	0.0536632	0.0371801	2.59281	0.00403817	81	208	78	355	123	285	385	324	0.0131259	0.0456545	0.00936675	0.0529599	0.0192261	0.0427729	0.0410688	0.0732655	0.0131259	0.00936675	0.0192261	0.0410688	0.0456545	0.0529599	0.0427729	0.0732655
K14123	energy-converting hydrogenase B subunit N	0.00984229	0.0255086	0.0176755	2.59174	0.0488031	29	53	39	170	69	126	180	204	0.00469941	0.0116331	0.00468337	0.0253611	0.0107854	0.0189101	0.019201	0.0461302	0.00469941	0.00468337	0.0107854	0.019201	0.0116331	0.0253611	0.0189101	0.0461302
K00443	coenzyme F420 hydrogenase gamma subunit [EC:1.12.98.1]	0.0246777	0.0631153	0.0438965	2.55759	0.0261246	118	248	116	459	158	253	384	405	0.0191217	0.0544342	0.01393	0.068475	0.0246969	0.0379703	0.0409621	0.0915819	0.0191217	0.01393	0.0246969	0.0409621	0.0544342	0.068475	0.0379703	0.0915819
K02118	V-type H+-transporting ATPase subunit B [EC:3.6.3.14]	0.0852331	0.21747	0.151352	2.55148	0.00162235	324	792	418	1159	611	1414	1338	1375	0.0525037	0.173838	0.0501962	0.172903	0.0955052	0.212214	0.142727	0.310926	0.0525037	0.0501962	0.0955052	0.142727	0.173838	0.172903	0.212214	0.310926
K09482	glutamyl-tRNA(Gln) amidotransferase subunit D [EC:6.3.5.7]	0.00734486	0.018646	0.0129954	2.53864	0.0396753	30	49	39	163	45	90	120	115	0.00486146	0.0107551	0.00468337	0.0243168	0.00703393	0.0135072	0.0128007	0.0260047	0.00486146	0.00468337	0.00703393	0.0128007	0.0107551	0.0243168	0.0135072	0.0260047
K04656	hydrogenase maturation protein HypF	0.00726449	0.0184288	0.0128466	2.53683	0.0255374	19	81	41	101	61	90	108	121	0.00307892	0.0177789	0.00492355	0.0150675	0.00953489	0.0135072	0.0115206	0.0273615	0.00307892	0.00492355	0.00953489	0.0115206	0.0177789	0.0150675	0.0135072	0.0273615
K07388	hydrogenase expression/formation protein	0.0146858	0.0369981	0.0258419	2.51931	0.031711	76	156	84	313	96	153	200	195	0.0123157	0.0342409	0.0100873	0.0466943	0.0150057	0.0229623	0.0213344	0.044095	0.0123157	0.0100873	0.0150057	0.0213344	0.0342409	0.0466943	0.0229623	0.044095
K06042	precorrin-8X methylmutase [EC:5.4.1.2]	0.0118291	0.0296584	0.0207437	2.50724	0.0306985	29	77	124	189	60	157	172	221	0.00469941	0.0169009	0.0148907	0.0281956	0.00937858	0.0235626	0.0183476	0.0499743	0.00469941	0.0148907	0.00937858	0.0183476	0.0169009	0.0281956	0.0235626	0.0499743
K04076	Lon-like ATP-dependent protease [EC:3.4.21.-]	0.0268359	0.0672597	0.0470478	2.50633	0.0147341	90	231	93	404	191	333	485	478	0.0145844	0.0507028	0.011168	0.0602699	0.0298551	0.0499767	0.051736	0.108089	0.0145844	0.011168	0.0298551	0.051736	0.0507028	0.0602699	0.0499767	0.108089
K00579	tetrahydromethanopterin S-methyltransferase subunit C [EC:2.1.1.86]	0.00710973	0.017547	0.0123284	2.46803	0.00981421	6	37	16	64	44	139	175	140	0.000972291	0.00812123	0.00192138	0.00954771	0.00687762	0.0208612	0.0186676	0.0316579	0.000972291	0.00192138	0.00687762	0.0186676	0.00812123	0.00954771	0.0208612	0.0316579
K01251	adenosylhomocysteinase [EC:3.3.1.1]	0.0376269	0.088533	0.0630799	2.35292	0.0355464	61	262	140	261	500	819	428	596	0.00988496	0.0575071	0.0168121	0.0389367	0.0781548	0.122916	0.0456557	0.134772	0.00988496	0.0168121	0.0781548	0.0456557	0.0575071	0.0389367	0.122916	0.134772
K00638	chloramphenicol O-acetyltransferase [EC:2.3.1.28]	0.0770121	0.178828	0.12792	2.32208	0.0106236	212	690	271	1077	644	999	1317	1120	0.0343543	0.15145	0.0325434	0.16067	0.100663	0.14993	0.140487	0.253264	0.0343543	0.0325434	0.100663	0.140487	0.15145	0.16067	0.14993	0.253264
K03330	glutamyl-tRNA(Gln) amidotransferase subunit E [EC:6.3.5.7]	0.0160944	0.0363973	0.0262458	2.26149	0.0417982	95	198	156	339	70	113	181	153	0.0153946	0.0434596	0.0187335	0.050573	0.0109417	0.0169591	0.0193077	0.0345976	0.0153946	0.0187335	0.0109417	0.0193077	0.0434596	0.050573	0.0169591	0.0345976
K00196	carbon-monoxide dehydrogenase iron sulfur subunit	0.0062287	0.0138049	0.0100168	2.21634	0.0167395	8	37	8	73	46	71	145	113	0.00129639	0.00812123	0.000960692	0.0108904	0.00719024	0.0106557	0.0154675	0.0255525	0.00129639	0.000960692	0.00719024	0.0154675	0.00812123	0.0108904	0.0106557	0.0255525
K02904	large subunit ribosomal protein L29	0.0307772	0.0671938	0.0489855	2.18323	0.0463944	209	290	189	615	135	323	426	287	0.0338681	0.0636529	0.0226964	0.0917475	0.0211018	0.0484759	0.0454424	0.0648988	0.0338681	0.0226964	0.0211018	0.0454424	0.0636529	0.0917475	0.0484759	0.0648988
K02117	V-type H+-transporting ATPase subunit A [EC:3.6.3.14]	0.109984	0.240001	0.174992	2.18214	0.0106192	371	1055	634	986	797	1618	1679	1497	0.06012	0.231565	0.0761348	0.147094	0.124579	0.24283	0.179103	0.338514	0.06012	0.0761348	0.124579	0.179103	0.231565	0.147094	0.24283	0.338514
K02049	sulfonate/nitrate/taurine transport system ATP-binding protein	0.0160782	0.0346738	0.025376	2.15657	0.0201708	27	82	57	133	210	333	190	225	0.00437531	0.0179984	0.00684493	0.0198413	0.032825	0.0499767	0.0202677	0.0508788	0.00437531	0.00684493	0.032825	0.0202677	0.0179984	0.0198413	0.0499767	0.0508788
K14106	energy-converting hydrogenase A subunit O	0.0108242	0.0228668	0.0168455	2.11257	0.0253619	11	69	14	116	89	116	243	184	0.00178253	0.015145	0.00168121	0.0173052	0.0139116	0.0174093	0.0259214	0.0416076	0.00178253	0.00168121	0.0139116	0.0259214	0.015145	0.0173052	0.0174093	0.0416076
K08963	methylthioribose-1-phosphate isomerase [EC:5.3.1.23]	0.00702374	0.0147271	0.0108754	2.09676	0.0130129	29	51	75	116	32	64	88	92	0.00469941	0.0111941	0.00900649	0.0173052	0.00500191	0.00960514	0.00938716	0.0208038	0.00469941	0.00900649	0.00500191	0.00938716	0.0111941	0.0173052	0.00960514	0.0208038
K00046	gluconate 5-dehydrogenase [EC:1.1.1.69]	0.0457364	0.092619	0.0691777	2.02506	0.00348177	224	334	179	548	224	578	845	569	0.0362989	0.0733106	0.0214955	0.0817522	0.0350133	0.0867464	0.090138	0.128667	0.0362989	0.0214955	0.0350133	0.090138	0.0733106	0.0817522	0.0867464	0.128667
K06915		0.025303	0.0501967	0.0377499	1.98382	0.0332804	155	220	82	289	71	316	517	274	0.0251175	0.0482884	0.00984709	0.0431139	0.011098	0.0474254	0.0551495	0.0619591	0.0251175	0.00984709	0.011098	0.0551495	0.0482884	0.0431139	0.0474254	0.0619591
K01007	pyruvate, water dikinase [EC:2.7.9.2]	0.0570746	0.109806	0.0834402	1.9239	0.0178506	232	426	665	752	256	533	664	679	0.0375953	0.0935039	0.0798575	0.112186	0.0400153	0.0799928	0.0708304	0.153541	0.0375953	0.0798575	0.0400153	0.0708304	0.0935039	0.112186	0.0799928	0.153541
K01858	myo-inositol-1-phosphate synthase [EC:5.5.1.4]	0.0268835	0.0477824	0.0373329	1.77739	0.0359976	212	192	135	315	114	321	367	238	0.0343543	0.0421426	0.0162117	0.0469926	0.0178193	0.0481758	0.0391487	0.0538185	0.0343543	0.0162117	0.0178193	0.0391487	0.0421426	0.0469926	0.0481758	0.0538185
K00527	ribonucleoside-triphosphate reductase [EC:1.17.4.2]	0.400825	0.607227	0.504026	1.51494	0.011695	2424	3095	2650	2848	2277	3746	5028	3372	0.392806	0.67933	0.318229	0.424873	0.355917	0.562201	0.536348	0.762504	0.392806	0.318229	0.355917	0.536348	0.67933	0.424873	0.562201	0.762504
K00973	glucose-1-phosphate thymidylyltransferase [EC:2.7.7.24]	0.0368404	0.0525913	0.0447158	1.42755	0.0198868	205	208	238	298	329	405	320	263	0.03322	0.0456545	0.0285806	0.0444565	0.0514259	0.0607825	0.0341351	0.0594717	0.03322	0.0285806	0.0514259	0.0341351	0.0456545	0.0444565	0.0607825	0.0594717
K06001	tryptophan synthase beta chain [EC:4.2.1.20]	0.0872504	0.117616	0.102433	1.34803	0.0267719	399	490	317	536	801	912	1135	646	0.0646574	0.107551	0.0380674	0.079962	0.125204	0.136873	0.121073	0.146079	0.0646574	0.0380674	0.125204	0.121073	0.107551	0.079962	0.136873	0.146079
K03531	cell division protein FtsZ	0.0959168	0.119351	0.107634	1.24432	0.0224804	558	448	652	703	576	819	1171	669	0.0904231	0.0983327	0.0782964	0.104876	0.0900343	0.122916	0.124913	0.15128	0.0904231	0.0782964	0.0900343	0.124913	0.0983327	0.104876	0.122916	0.15128
K14227	tRNA Ile	0.0691249	0.0824483	0.0757866	1.19274	0.0273705	446	412	564	587	401	472	692	358	0.0722737	0.090431	0.0677288	0.0875704	0.0626801	0.0708379	0.0738172	0.0809539	0.0722737	0.0677288	0.0626801	0.0738172	0.090431	0.0875704	0.0708379	0.0809539
K00858	NAD+ kinase [EC:2.7.1.23]	0.0196971	0.016367	0.0180321	0.830935	0.0473372	63	23	160	95	165	162	221	97	0.0102091	0.00504833	0.0192138	0.0141724	0.0257911	0.024313	0.0235746	0.0219344	0.0102091	0.0192138	0.0257911	0.0235746	0.00504833	0.0141724	0.024313	0.0219344
K01939	adenylosuccinate synthase [EC:6.3.4.4]	0.136378	0.100915	0.118646	0.739966	0.0142555	821	369	1112	739	898	769	1299	429	0.133042	0.0809928	0.133536	0.110246	0.140366	0.115412	0.138567	0.097009	0.133042	0.133536	0.140366	0.138567	0.0809928	0.110246	0.115412	0.097009
K02837	peptide chain release factor RF-3	0.154448	0.111705	0.133076	0.72325	0.01081	992	579	1276	591	1094	883	1245	438	0.160752	0.127086	0.15323	0.0881671	0.171003	0.132521	0.132807	0.0990442	0.160752	0.15323	0.171003	0.132807	0.127086	0.0881671	0.132521	0.0990442
K01887	arginyl-tRNA synthetase [EC:6.1.1.19]	0.209847	0.141169	0.175508	0.672722	0.0443288	1444	498	1469	892	1413	1251	1951	595	0.233998	0.109307	0.176407	0.133071	0.220865	0.18775	0.208118	0.134546	0.233998	0.176407	0.220865	0.208118	0.109307	0.133071	0.18775	0.134546
K02316	DNA primase [EC:2.7.7.-]	0.0663926	0.0433133	0.0548529	0.652381	0.0207947	376	117	449	294	593	456	544	156	0.0609303	0.0256806	0.0539188	0.0438598	0.0926916	0.0684366	0.0580297	0.035276	0.0609303	0.0539188	0.0926916	0.0580297	0.0256806	0.0438598	0.0684366	0.035276
K02108	F-type H+-transporting ATPase subunit a [EC:3.6.3.14]	0.0289492	0.0179347	0.0234419	0.619523	0.0277461	143	48	422	243	123	109	213	38	0.0231729	0.0105357	0.0506765	0.0362515	0.0192261	0.0163588	0.0227212	0.00859287	0.0231729	0.0506765	0.0192261	0.0227212	0.0105357	0.0362515	0.0163588	0.00859287
K00925	acetate kinase [EC:2.7.2.1]	0.172653	0.0965982	0.134626	0.559494	0.0242352	1253	414	1136	693	1375	777	1277	334	0.203047	0.09087	0.136418	0.103384	0.214926	0.116612	0.13622	0.0755268	0.203047	0.136418	0.214926	0.13622	0.09087	0.103384	0.116612	0.0755268
K02314	replicative DNA helicase [EC:3.6.4.12]	0.0654391	0.0363164	0.0508778	0.554965	0.0145016	464	156	534	189	438	350	506	134	0.0751905	0.0342409	0.0641262	0.0281956	0.0684636	0.0525281	0.0539762	0.0303012	0.0751905	0.0641262	0.0684636	0.0539762	0.0342409	0.0281956	0.0525281	0.0303012
K03614	electron transport complex protein RnfD	0.0190991	0.0105055	0.0148023	0.55005	0.0272619	122	33	168	85	109	93	182	36	0.0197699	0.00724326	0.0201745	0.0126805	0.0170377	0.0139575	0.0194143	0.00814062	0.0197699	0.0201745	0.0170377	0.0194143	0.00724326	0.0126805	0.0139575	0.00814062
K00290	saccharopine dehydrogenase (NAD+, L-lysine forming) [EC:1.5.1.7]	0.195356	0.107324	0.15134	0.549375	0.0392723	1050	587	1223	475	1886	903	1590	416	0.170151	0.128842	0.146866	0.0708619	0.2948	0.135523	0.169609	0.0940693	0.170151	0.146866	0.2948	0.169609	0.128842	0.0708619	0.135523	0.0940693
K03615	electron transport complex protein RnfC	0.036006	0.0128619	0.0244339	0.357216	0.00987785	200	48	382	114	280	96	206	42	0.0324097	0.0105357	0.045873	0.0170069	0.0437667	0.0144077	0.0219745	0.00949738	0.0324097	0.045873	0.0437667	0.0219745	0.0105357	0.0170069	0.0144077	0.00949738
